# Supplementary material for: Diversity of inland valleys and opportunities for agricultural development in Sierra Leone
Source: PLoS One. 2017 Jun 29;12(6):e0180059. doi: 10.1371/journal.pone.0180059 (PMC5491119; doi:10.1371/journal.pone.0180059)
Supplement: S1 Fig — (CSV) [file pone.0180059.s001.csv]

CODE_IVS	Longitude	Latitude	Cluster	District	Chiefdom
SLKEN101	-11.14687000000	7.94982000000	Cl2	Kenema	Nongowa
SLKEN102	-11.10867000000	8.01471000000	Cl2	Kenema	Nongowa
SLKEN103	-11.05278000000	8.04567000000	Cl2	Kenema	Lower Bambara
SLKEN104	-11.03593000000	8.04991000000	Cl2	Kenema	Lower Bambara
SLKEN105	-10.98996000000	8.05625000000	Cl2	Kenema	Lower Bambara
SLKEN106	-11.00487000000	8.03126000000	Cl2	Kenema	Lower Bambara
SLKEN107	-11.02843000000	7.96561000000	Cl2	Kenema	Nongowa
SLKEN108	-11.04307000000	7.94231000000	Cl2	Kenema	Nongowa
SLKEN109	-11.11071000000	7.88748000000	Cl2	Kenema	Nongowa
SLKEN110	-11.17538000000	7.82629000000	Cl2	Kenema	Nongowa
SLKEN111	-11.17982000000	7.79548000000	Cl2	Kenema	Dama
SLKEN112	-11.18639000000	7.76387000000	Cl2	Kenema	Dama
SLKEN113	-11.18461000000	7.75379000000	Cl2	Kenema	Dama
SLKEN114	-11.21125000000	7.70275000000	Cl2	Kenema	Dama
SLKEN115	-11.24844000000	7.66702000000	Cl2	Kenema	Dama
SLKEN116	-11.12940000000	7.80262000000	Cl2	Kenema	Dama
SLKEN117	-11.12259000000	7.83966000000	Cl2	Kenema	Dama
SLKEN118	-11.10771000000	7.85209000000	Cl2	Kenema	Dama
SLKEN119	-11.17719000000	7.90700000000	Cl2	Kenema	Nongowa
SLKEN120	-11.34341000000	7.89489000000	Cl2	Kenema	Small Bo
SLKEN121	-11.32058000000	7.93809000000	Cl2	Kenema	Small Bo
SLKEN122	-11.30879000000	7.95155000000	Cl2	Kenema	Small Bo
SLKEN123	-11.32475000000	7.97273000000	Cl2	Kenema	Kando Leppeama
SLKEN124	-11.32256000000	8.01507000000	Cl2	Kenema	Kando Leppeama
SLKEN125	-11.32182000000	8.05635000000	Cl2	Kenema	Kando Leppeama
SLKEN126	-11.32353000000	8.11182000000	Cl2	Kenema	Simbaru
SLKEN127	-11.32561000000	8.13030000000	Cl2	Kenema	Simbaru
SLKEN128	-11.33453000000	8.15920000000	Cl2	Kenema	Simbaru
SLKEN129	-11.34368000000	8.20554000000	Cl2	Kenema	Simbaru
SLKEN130	-11.37939000000	8.28833000000	Cl2	Kenema	Wandor
SLKEN131	-11.37571000000	8.33804000000	Cl2	Kenema	Wandor
SLKEN132	-11.43399000000	8.35025000000	Cl2	Kenema	Wandor
SLKEN133	-11.50484000000	8.43954000000	Cl2	Kenema	Gorama Mende
SLKEN134	-11.39421000000	8.43016000000	Cl2	Kenema	Gorama Mende
SLKEN135	-11.42422000000	8.47368000000	Cl2	Kenema	Gorama Mende
SLKEN136	-11.33516000000	8.38283000000	Cl2	Kenema	Gorama Mende
SLBO101	-11.73319000000	7.98323000000	Cl2	Bo	Kakua
SLBO102	-11.72181000000	8.00565000000	Cl2	Bo	Kakua
SLBO103	-11.70825000000	8.05346000000	Cl2	Bo	Kakua
SLBO104	-11.69579000000	8.07038000000	Cl2	Bo	Selenga
SLBO105	-11.69415000000	8.14120000000	Cl2	Bo	Selenga
SLBO106	-11.68952000000	8.17206000000	Cl2	Bo	Valunia
SLBO107	-11.68632000000	8.20815000000	Cl2	Bo	Valunia
SLBO108	-11.69194000000	8.24047000000	Cl2	Bo	Valunia
SLBO109	-11.71349000000	8.19558000000	Cl2	Bo	Valunia
SLBO113	-11.79687000000	7.86460000000	Cl2	Bo	Tikonko
SLBO114	-11.74479000000	7.86094000000	Cl2	Bo	Tikonko
SLBO115	-11.80873000000	7.90644000000	Cl2	Bo	Tikonko
SLBO116	-11.93787000000	7.89684000000	Cl2	Bo	Bumpeh
SLBO117	-11.98195000000	7.88049000000	Cl2	Bo	Bumpeh
SLBO119	-11.69109000000	7.68273000000	Cl2	Bo	Jiama-Bongor
SLBO120	-11.64055000000	7.73101000000	Cl2	Bo	Jiama-Bongor
SLBO124	-11.69523000000	7.63888000000	Cl2	Bo	Wunde
SLBO125	-11.68634000000	7.62838000000	Cl2	Bo	Wunde
SLBO126	-11.72973000000	7.69511000000	Cl2	Bo	Tikonko
SLBO132	-11.46653000000	7.93787000000	Cl2	Bo	Boama
SLBO133	-11.45275000000	7.92791000000	Cl2	Bo	Boama
SLBO001	-11.74541000000	7.95175000000	Cl3	Bo	Kakua
SLBO002	-11.74955000000	7.95312000000	Cl3	Bo	Kakua
SLBO003	-11.75489000000	7.96163000000	Cl1	Bo	Kakua
SLBO004	-11.76198000000	7.95851000000	Cl3	Bo	Kakua
SLBO005	-11.76276000000	7.95292000000	Cl3	Bo	Kakua
SLBO006	-11.73222000000	7.99996000000	Cl3	Bo	Kakua
SLBO007	-11.72845000000	7.99955000000	Cl3	Bo	Kakua
SLBO008	-11.73303000000	8.02070000000	Cl3	Bo	Kakua
SLBO009	-11.72088000000	8.06821000000	Cl1	Bo	Selenga
SLBO010	-11.71414000000	8.08074000000	Cl1	Bo	Selenga
SLBO011	-11.76345000000	8.12025000000	Cl1	Bo	Selenga
SLBO012	-11.70240000000	8.12606000000	Cl3	Bo	Selenga
SLBO013	-11.68840000000	8.14395000000	Cl1	Bo	Selenga
SLBO014	-11.68882000000	8.21299000000	Cl4	Bo	Valunia
SLBO015	-11.68095000000	8.20768000000	Cl3	Bo	Valunia
SLBO016	-11.70896000000	8.19939000000	Cl3	Bo	Valunia
SLBO017	-11.69309000000	8.24192000000	Cl1	Bo	Valunia
SLBO018	-11.66783000000	8.12215000000	Cl3	Bo	Selenga
SLBO019	-11.61756000000	8.12258000000	Cl3	Bo	Niawa Lenga
SLBO020	-11.60991000000	8.13007000000	Cl4	Bo	Niawa Lenga
SLBO021	-11.57749000000	8.12938000000	Cl1	Bo	Niawa Lenga
SLBO022	-11.56347000000	8.12596000000	Cl4	Bo	Niawa Lenga
SLBO023	-11.54551000000	8.09924000000	Cl3	Bo	Bagbe
SLBO024	-11.53939000000	8.11713000000	Cl3	Bo	Bagbe
SLBO025	-11.46254000000	8.19855000000	Cl5	Bo	Komboya
SLBO026	-11.47635000000	8.22146000000	Cl5	Bo	Komboya
SLBO027	-11.49020000000	8.24665000000	Cl5	Bo	Komboya
SLBO028	-11.42829000000	8.20249000000	Cl5	Bo	Komboya
SLBO029	-11.78815000000	7.87314000000	Cl3	Bo	Tikonko
SLBO030	-11.78500000000	7.87931000000	Cl4	Bo	Tikonko
SLBO031	-11.81716000000	7.87857000000	Cl1	Bo	Tikonko
SLBO032	-11.82881000000	7.88241000000	Cl1	Bo	Tikonko
SLBO033	-11.80551000000	7.87369000000	Cl1	Bo	Tikonko
SLBO034	-11.80513000000	7.89853000000	Cl3	Bo	Tikonko
SLBO035	-11.77045000000	7.92596000000	Cl4	Bo	Tikonko
SLBO036	-11.79120000000	7.94406000000	Cl1	Bo	Tikonko
SLBO037	-11.98891000000	7.82520000000	Cl3	Bo	Bumpeh
SLBO038	-12.00173000000	7.70275000000	Cl3	Bo	Bumpeh
SLBO039	-12.02081000000	7.68302000000	Cl3	Bo	Bumpeh
SLBO040	-12.00406000000	7.68906000000	Cl3	Bo	Bumpeh
SLBO041	-12.03840000000	7.70270000000	Cl1	Bo	Bumpeh
SLBO042	-11.57934000000	7.92705000000	Cl3	Bo	Boama
SLBO043	-11.48793000000	7.93537000000	Cl4	Bo	Boama
SLBO044	-11.46350000000	7.93383000000	Cl5	Bo	Boama
SLBO045	-11.45643000000	7.92754000000	Cl3	Bo	Boama
SLBO046	-11.43392000000	7.94125000000	Cl5	Bo	Boama
SLBO047	-11.42458000000	7.99406000000	Cl3	Bo	Boama
SLBO048	-11.40983000000	8.10579000000	Cl5	Bo	Badjia
SLBO049	-11.46155000000	8.13187000000	Cl3	Bo	Bagbe
SLBO050	-11.79565000000	8.05585000000	Cl1	Bo	Gbo
SLBO051	-11.82385000000	8.07024000000	Cl3	Bo	Gbo
SLBO052	-11.89038000000	8.08996000000	Cl1	Bo	Gbo
SLBO053	-11.84697000000	8.10082000000	Cl3	Bo	Gbo
SLBO054	-11.78226000000	8.05856000000	Cl1	Bo	Kakua
SLBO055	-11.76557000000	7.99432000000	Cl4	Bo	Kakua
SLBO056	-11.69452000000	7.70624000000	Cl3	Bo	Jiama-Bongor
SLBO057	-11.65106000000	7.72893000000	Cl3	Bo	Jiama-Bongor
SLBO058	-11.63330000000	7.72329000000	Cl1	Bo	Jiama-Bongor
SLBO059	-11.62752000000	7.75183000000	Cl3	Bo	Jiama-Bongor
SLBO060	-11.74467000000	7.69209000000	Cl1	Bo	Tikonko
SLBO061	-11.77094000000	7.68349000000	Cl1	Bo	Lugbu
SLBO062	-11.75232000000	7.65865000000	Cl3	Bo	Bagbo
SLBO063	-11.79104000000	7.64224000000	Cl3	Bo	Bagbo
SLBO064	-11.86860000000	7.55368000000	Cl1	Bo	Bagbo
SLBO065	-11.82117000000	7.60419000000	Cl3	Bo	Bagbo
SLBO066	-11.83096000000	7.62445000000	Cl3	Bo	Bagbo
SLBO067	-11.86360000000	7.63552000000	Cl3	Bo	Lugbu
SLBO068	-11.87060000000	7.65231000000	Cl3	Bo	Lugbu
SLBO069	-11.92331000000	7.68321000000	Cl3	Bo	Lugbu
SLBO070	-11.86062000000	7.66915000000	Cl3	Bo	Lugbu
SLBO071	-11.87447000000	7.69335000000	Cl3	Bo	Lugbu
SLBO072	-11.81489000000	7.72746000000	Cl3	Bo	Lugbu
SLBO073	-11.68441000000	7.64999000000	Cl3	Bo	Wunde
SLBO074	-11.67787000000	7.62732000000	Cl3	Bo	Wunde
SLBO075	-11.68415000000	7.62217000000	Cl1	Bo	Wunde
SLBO076	-11.70838000000	7.63557000000	Cl1	Bo	Wunde
SLBO077	-11.63913000000	7.64499000000	Cl3	Bo	Wunde
SLBO078	-11.60800000000	7.65159000000	Cl3	Bo	Wunde
SLBO079	-11.52598000000	7.69493000000	Cl3	Bo	Wunde
SLBO080	-11.52372000000	7.69798000000	Cl5	Bo	Wunde
SLBO081	-11.49256000000	7.74237000000	Cl3	Bo	Wunde
SLBO082	-11.48553000000	7.75049000000	Cl3	Bo	Wunde
SLBO083	-11.47799000000	7.75689000000	Cl5	Bo	Wunde
SLBO084	-11.43103000000	7.78144000000	Cl4	Bo	Wunde
SLBO085	-11.44389000000	7.79294000000	Cl1	Bo	Wunde
SLBO086	-11.57000000000	7.68525000000	Cl3	Bo	Wunde
SLBO087	-11.59028000000	7.65645000000	Cl3	Bo	Wunde
SLBO088	-11.59316000000	7.64148000000	Cl3	Bo	Wunde
SLBO089	-11.75452000000	7.95346000000	Cl3	Bo	Kakua
SLBO090	-11.72608000000	7.96844000000	Cl4	Bo	Kakua
SLBO091	-11.71228000000	7.98136000000	Cl3	Bo	Kakua
SLBO092	-11.69031000000	8.00010000000	Cl4	Bo	Kakua
SLBO093	-11.73640000000	7.95951000000	Cl3	Bo	Kakua
SLBO094	-11.73930000000	7.96249000000	Cl4	Bo	Kakua
SLBO095	-11.72692000000	7.94309000000	Cl3	Bo	Kakua
SLBO096	-11.68553000000	7.93609000000	Cl3	Bo	Kakua
SLBO097	-11.60906000000	7.92116000000	Cl3	Bo	Kakua
SLBO098	-11.60806000000	7.93235000000	Cl3	Bo	Kakua
SLBO099	-11.58918000000	7.93925000000	Cl1	Bo	Boama
SLBO100	-11.59278000000	7.98124000000	Cl4	Bo	Kakua
SLKEN001	-11.34116000000	8.18016000000	Cl3	Kenema	Simbaru
SLKEN002	-11.34520000000	8.18985000000	Cl5	Kenema	Simbaru
SLKEN003	-11.34148000000	8.18426000000	Cl4	Kenema	Simbaru
SLKEN004	-11.33171000000	8.18294000000	Cl4	Kenema	Simbaru
SLKEN005	-11.47899000000	7.63646000000	Cl4	Kenema	Langrama
SLKEN006	-11.47650000000	7.62853000000	Cl4	Kenema	Langrama
SLKEN007	-11.46155000000	7.65544000000	Cl5	Kenema	Langrama
SLKEN008	-11.45821000000	7.63692000000	Cl4	Kenema	Langrama
SLKEN009	-11.44371000000	7.67443000000	Cl4	Kenema	Langrama
SLKEN010	-11.41588000000	7.68635000000	Cl4	Kenema	Niawa
SLKEN011	-11.36303000000	7.76455000000	Cl4	Kenema	Niawa
SLKEN012	-11.35952000000	7.76400000000	Cl3	Kenema	Niawa
SLKEN013	-11.36676000000	7.75947000000	Cl4	Kenema	Niawa
SLKEN014	-11.37522000000	7.75668000000	Cl4	Kenema	Niawa
SLKEN015	-11.37556000000	7.73196000000	Cl4	Kenema	Niawa
SLKEN016	-11.37048000000	7.72021000000	Cl5	Kenema	Niawa
SLKEN017	-11.37368000000	7.71903000000	Cl4	Kenema	Niawa
SLKEN018	-11.35582000000	7.73052000000	Cl4	Kenema	Niawa
SLKEN019	-11.39167000000	7.70252000000	Cl5	Kenema	Niawa
SLKEN020	-11.39494000000	7.71590000000	Cl4	Kenema	Niawa
SLKEN021	-11.36621000000	7.76480000000	Cl4	Kenema	Niawa
SLKEN022	-11.36782000000	7.76564000000	Cl4	Kenema	Niawa
SLKEN023	-11.21616000000	7.47657000000	Cl4	Kenema	Tunkia
SLKEN024	-11.18591000000	7.55038000000	Cl3	Kenema	Tunkia
SLKEN025	-11.18593000000	7.55963000000	Cl3	Kenema	Tunkia
SLKEN026	-11.10344000000	7.54305000000	Cl3	Kenema	Tunkia
SLKEN027	-11.14384000000	7.60470000000	Cl4	Kenema	Gaura
SLKEN028	-11.15105000000	7.61398000000	Cl5	Kenema	Tunkia
SLKEN029	-11.12130000000	7.63320000000	Cl5	Kenema	Gaura
SLKEN030	-11.09914000000	7.63679000000	Cl3	Kenema	Gaura
SLKEN031	-11.08644000000	7.61944000000	Cl3	Kenema	Gaura
SLKEN032	-11.10555000000	7.64985000000	Cl5	Kenema	Gaura
SLKEN033	-11.07933000000	7.66745000000	Cl5	Kenema	Gaura
SLKEN034	-11.05654000000	7.69822000000	Cl3	Kenema	Gaura
SLKEN035	-11.05594000000	7.69869000000	Cl4	Kenema	Gaura
SLKEN036	-10.98736000000	7.74723000000	Cl5	Kenema	Gaura
SLKEN037	-10.99866000000	7.72932000000	Cl4	Kenema	Gaura
SLKEN038	-10.99030000000	7.52612000000	Cl3	Kenema	Nomo
SLKEN039	-10.99774000000	7.52450000000	Cl5	Kenema	Nomo
SLKEN040	-10.99836000000	7.52709000000	Cl3	Kenema	Nomo
SLKEN041	-10.99834000000	7.52972000000	Cl5	Kenema	Nomo
SLKEN042	-11.00196000000	7.53400000000	Cl5	Kenema	Nomo
SLKEN043	-11.00435000000	7.56347000000	Cl4	Kenema	Tunkia
SLKEN044	-11.00656000000	7.56564000000	Cl4	Kenema	Tunkia
SLKEN045	-11.00175000000	7.55889000000	Cl4	Kenema	Nomo
SLKEN046	-11.00374000000	7.55692000000	Cl5	Kenema	Nomo
SLKEN047	-10.98828000000	7.56769000000	Cl3	Kenema	Nomo
SLKEN048	-10.99079000000	7.56703000000	Cl3	Kenema	Nomo
SLKEN049	-10.99159000000	7.55315000000	Cl4	Kenema	Nomo
SLKEN050	-11.25734000000	7.55915000000	Cl5	Kenema	Koya
SLKEN051	-11.25593000000	7.56054000000	Cl5	Kenema	Koya
SLKEN052	-11.23736000000	7.55363000000	Cl3	Kenema	Koya
SLKEN053	-11.24000000000	7.55167000000	Cl4	Kenema	Koya
SLKEN054	-11.26005000000	7.56290000000	Cl5	Kenema	Koya
SLKEN055	-11.26353000000	7.56118000000	Cl5	Kenema	Koya
SLKEN056	-11.18457000000	7.70095000000	Cl5	Kenema	Dama
SLKEN057	-11.17779000000	7.70302000000	Cl5	Kenema	Dama
SLKEN058	-11.20443000000	7.74709000000	Cl3	Kenema	Dama
SLKEN059	-10.96540000000	8.10553000000	Cl5	Kenema	Malegohun
SLKEN060	-10.96565000000	8.10280000000	Cl5	Kenema	Malegohun
SLKEN061	-10.98357000000	8.08476000000	Cl5	Kenema	Malegohun
SLKEN062	-10.98068000000	8.09390000000	Cl5	Kenema	Malegohun
SLKEN063	-10.92190000000	8.19217000000	Cl5	Kenema	Malegohun
SLKEN064	-10.91404000000	8.17114000000	Cl3	Kenema	Malegohun
SLKEN065	-10.91484000000	8.17248000000	Cl5	Kenema	Malegohun
SLKEN066	-10.91399000000	8.16942000000	Cl5	Kenema	Malegohun
SLKEN067	-11.33684000000	7.89438000000	Cl4	Kenema	Small Bo
SLKEN068	-11.13924000000	7.96412000000	Cl5	Kenema	Nongowa
SLKEN069	-11.34933000000	7.88107000000	Cl5	Kenema	Small Bo
SLKEN070	-11.34776000000	7.88233000000	Cl3	Kenema	Small Bo
SLKEN071	-11.31355000000	7.95260000000	Cl4	Kenema	Small Bo
SLKEN072	-11.27926000000	8.01080000000	Cl4	Kenema	Kando Leppeama
SLKEN073	-11.27479000000	8.01310000000	Cl3	Kenema	Kando Leppeama
SLKEN074	-11.31415000000	7.96682000000	Cl4	Kenema	Kando Leppeama
SLKEN075	-11.32915000000	7.92550000000	Cl4	Kenema	Small Bo
SLKEN076	-11.10015000000	8.05141000000	Cl5	Kenema	Nongowa
SLKEN077	-11.09913000000	8.05008000000	Cl5	Kenema	Nongowa
SLKEN078	-11.10116000000	8.05209000000	Cl4	Kenema	Nongowa
SLKEN079	-11.10689000000	8.03328000000	Cl4	Kenema	Nongowa
SLKEN080	-11.19963000000	7.85186000000	Cl5	Kenema	Nongowa
SLKEN081	-11.20275000000	7.85199000000	Cl5	Kenema	Nongowa
SLKEN082	-11.20528000000	7.85356000000	Cl5	Kenema	Nongowa
SLKEN083	-11.19701000000	7.84829000000	Cl5	Kenema	Nongowa
SLKEN084	-11.17887000000	7.84099000000	Cl5	Kenema	Nongowa
SLKEN085	-11.17563000000	7.84142000000	Cl5	Kenema	Nongowa
SLKEN086	-11.17993000000	7.84443000000	Cl5	Kenema	Nongowa
SLKEN087	-11.18138000000	7.82965000000	Cl4	Kenema	Nongowa
SLKEN088	-11.35539000000	7.88970000000	Cl4	Kenema	Small Bo
SLKEN089	-11.35803000000	7.88888000000	Cl4	Kenema	Small Bo
SLKEN090	-11.37553000000	7.88946000000	Cl4	Kenema	Small Bo
SLKEN091	-11.37933000000	7.88890000000	Cl4	Kenema	Small Bo
SLKEN092	-11.39928000000	7.89330000000	Cl4	Kenema	Small Bo
SLKEN093	-11.40016000000	7.89921000000	Cl4	Kenema	Small Bo
SLKEN094	-11.39362000000	7.89407000000	Cl4	Kenema	Small Bo
SLKEN095	-11.34956000000	7.87068000000	Cl4	Kenema	Small Bo
SLKEN096	-11.34634000000	7.87081000000	Cl5	Kenema	Small Bo
SLKEN097	-11.34823000000	7.86661000000	Cl4	Kenema	Small Bo
SLKEN098	-11.33894000000	7.87666000000	Cl3	Kenema	Small Bo
SLKEN099	-11.31120000000	7.86140000000	Cl5	Kenema	Small Bo
SLKEN100	-11.31142000000	7.86008000000	Cl4	Kenema	Small Bo
