# Supplementary material for: Diversity of inland valleys and opportunities for agricultural development in Sierra Leone
Source: PLoS One. 2017 Jun 29;12(6):e0180059. doi: 10.1371/journal.pone.0180059 (PMC5491119; doi:10.1371/journal.pone.0180059)
Supplement: S2 Fig — (CSV) [file pone.0180059.s002.csv]

Inland valley	Rice area_rainy season (ha)	vegetable area_rainy season (ha)	other crop area_rainy season (ha)	Rice area_dry season (ha)	Vegetable area_dry season (ha)	Other crop area_dry season (ha)
1	5	0	0	2	4	0
2	6	0	0	3	3	0
3	0	0	0	0	2.4	0
4	3.89	0	0	0.1	2.34	0
5	4.57	0	0	0	4.57	0
6	4.91	0	0	0	2.1	0
7	4.9	0	0	0	2	0
8	1.22	0	0	0	0.25	0
9	0	0	0	0	0	0
10	0	0	0	0	0	0
11	0	0	0	0	0	0
12	4.13	0	0	1	0	0
13	0	0	0	0	0	0
14	2.43	0	0	0	2	0
15	8.06	0	0	0	0	0
17	9.76	0	0	0	0	0
18	0	0	0	0	0	0
19	4.5	0	0	0	0	0
20	3.15	0	0	0	0	0
21	0.93	0	0	0	0.2	0
22	0	0	0	0	0	0
23	1.33	0	0	0	0	0
24	4.51	0	0	0	0	0
25	1.34	0	0	0	0	0
26	1.34	0	0	0	1	0
27	4.29	0	0	0	0	0
28	8.47	0	0	0	0	0
29	0.84	0.5	0	0.3	0	0
30	8.77	0	0	0	8.77	0
31	0.37	0	0	0	0.37	0
32	0	0	0	0	0	0
33	0	0	0	0	0	0
34	0	0	0	0	0	0
35	4.59	0	0	0	2.45	0
36	1.37	0	0	1	0	0
37	0	0	0	0	0	0
38	3.42	0	0	0	0	0
39	1.06	0	0	0.2	0	0
40	2.86	0	0	2.86	0	0
41	4.45	0	0	4.45	0	0
42	0	0	0	0	0	0
43	6.49	nd	0	0	6.49	0
44	3.84	0	0	3.84	2	0
45	1.33	0	0	0	1.33	0
46	2.25	0	0	1.5	1	0
47	4.45	0	0	0	0	0
48	2.28	0	0	0	0	0
49	2.51	0	0	0	0	0
50	1.36	0	0	1.36	1.1	0
51	0	0	0	0	0	0
52	0.62	0	0	0	0.05	0
53	0	0	0	0	0	0
54	2.94	0	0	0	0.2	0
55	0	0	0	0	0	0
56	1.7	0	0	0	1.7	0
57	4.39	0	0	0	2	1
58	2	0	0	0	0	0
59	0	0	0	0	2	0
60	2.62	0	0	0	2	0.5
61	0	0	0	5.49	1	0
62	0	0	0	0	2.88	0
63	3.67	0	0	0	0	0
64	0.67	0	0	0	0	0
65	0	0	0	0	0	0
66	0.9	0	0	0	0	0
67	1.29	0	0	0	0.1	0
68	12.81	0	0	6.5	5	0
69	2.85	0	0	0	0	0
70	2.82	0	0	0	0	0
71	2.56	0	0	2	0.1	0.5
72	3.16	0	0	0	0	0
73	1.87	0	0	0.3	0	0
74	2.8	0	0	0	1.5	0
75	4.87	0	0	0	0	0
76	0	0	0	0	0	0
77	0	0	0	0	0	0
78	1.76	0	0	0	0	0
79	0.86	0	0	0	0	0
80	1.87	0	0	0	0	0
81	7.69	0	0	0	0	0
82	2.43	0	0	0	0.2	0
83	0.86	0	0	nd	0.1	0
84	5.03	0	0	0	0	0
85	5.48	0	0	0	1.2	0
86	0	0	0	0	0	0
87	0.38	0	0	0	0	0
88	0.94	0	0	0.94	0	0
89	1.62	0	0	0	0	0
90	3.12	0	0	2.12	1	0
91	2.13	0	0	0	2.13	0
92	3.28	0	0	0	0	0
93	1.9	0	0	0	0	0
94	2.32	0	0	0	2.32	0
95	0.48	0	0	0	0.48	0
96	0.97	0	0	nd	0.97	0
97	0.63	0	0	0	0	0
98	1.21	0	0	0	0	0
99	1.12	0	0	0	0	0
100	0	0	0	0	0	0
101	2.61	0	0	0	2.61	0
102	2	0.3	0	0	0.2	0
103	12	2	1	0	2	1
104	1.9	0.4	0.2	0	0	0
105	0	0.5	0.5	0	0	0
106	1.2	0.5	0.2	0	0	0
107	4	0.7	0.1	0	0	0
108	0	0.7	0.2	0	0.4	0.3
109	0	0.2	0.2	0	0	0
110	3	0.6	0	2.4	0	0
111	4	1.5	0.5	0	0	0
112	3	0.5	1.2	0	0	0
113	1.25	0.6	0.3	0	0	0
114	2	0.3	0.1	0	0	0
115	3.5	0.1	0.1	0	0.1	0.1
116	1	0	0	0	0	0
117	2	0.3	0.2	0	0	0
118	1.6	0.2	0.2	0	0	0
119	2	0.1	0.1	0	0	0
120	3	0.1	0.1	0	0	0
121	1.2	0.2	0.2	0	0	0
122	1.6	0	0	0	0	0
123	1.8	0.2	0.2	0	0	0
124	2	0.1	0.2	0	0	0
125	0.4	0.2	0.1	0	0	nd
126	2	0.2	0.1	0	0	0
127	2	0.1	0.1	0	0	0
128	2.4	0.2	0.3	0	0	0
129	3	0.2	0.1	0	0	0
130	2	0	0	0	0	0
131	1.2	0	0	0	0	0
132	5	0.2	0.2	0	0	0
133	1.2	0.1	0.1	0	0	0
134	2.4	0	0	0	0	0
135	1.6	0	0	0	0	0
136	1.2	0	0	0	0	0
137	4	0	0	0	0	0
138	3	0	0	0	0	0
139	1.2	0	0	0	0	0
140	1.1	0.2	0.2	0	0	0
141	1.1	0.1	0.1	0	0	0
142	1.2	0.1	0.1	0	0	0
143	0.3	0	0	0	0	0
144	1.6	0.2	0.2	0	0	0
145	2.4	0	0	0	0	0
146	1.2	0	0	0	0	0
147	0.8	0	0	0	0	0
148	2	0.2	0.1	0	0	0
149	2	0	0	0	0	0
150	1.2	0	0	0	0	0
151	1.1	0	0	0	0	0
152	1.8	0	0	0	0	0
153	0.8	0	0	0	0	0
154	1.2	0	0	0	0	0
155	2	0.5	0	0	0	0
156	2.5	0.5	0	0	0	0
157	2	0	0	0	0	0
158	3.6	0	0	0	0	0
159	1.8	0.8	0.5	0	0	0
160	2	0	0	0	0	0
161	1.6	0	0	0	0	0
162	1.6	0.3	0	0	0.3	0
163	1.2	0	0	0	0	0
164	2.8	0.1	0.1	0	0.2	0.2
165	0.8	0	0	0	0	0
166	0.8	0	0	0	0	0
167	0.8	0	0	0	0	0
168	0.4	0.2	0.2	0	0	0
169	0.8	0.2	0.2	0	0	0
170	1.6	1	1	0	1	1
171	1.2	0.2	0.3	0	1.2	1.2
172	3.6	0.4	0.4	0.8	0	0
173	1.6	0	0	0	1	0.5
174	2	1	1	0	1	1
175	4	0.5	0.5	0	0.2	0.2
176	0.8	0	0	0	0.6	0.6
177	1.2	0	0	0	0	0
178	2.8	0	0	0	2	0.5
179	0.8	0	0	0	0.5	0.5
180	2.8	2	2	0	1.5	1.5
181	6	0	0	6	0	0
182	3.2	0	0	3.2	0	0
183	4.4	0	0	4.4	0	0
184	3	0	0	2.8	0	0
186	4.8	0	0	2	0	0
187	0.6	0	0	0	0	0
188	3	0	0	0	0.3	0.3
189	5	0	0	0	0.5	0.5
190	1.6	0	0	0	0.4	0.4
191	1.6	0	0	0	0.3	0.3
192	3	0	0	0.4	0	0
193	2.6	0	0	0	0.2	0.2
194	4.8	0	0	2	0.3	0.3
195	4	0	0	1.6	0.3	0.3
196	2.4	0	0	1.6	0.2	0.2
197	1	0	0	0	0.4	0.4
198	0.8	0	0	0	0.2	0.2
199	2	0	0	0	0.3	0.3
200	0.8	0	0	0	0.4	0.4
201	1.2	0	0	0	0.3	0.4
202	1.8	0	0	0	0.2	0.2
203	0	0	0	0	0	0
204	2	nd	nd	0	nd	nd
205	0	nd	nd	0	nd	1
206	0	0	0	0	1	0
207	0	0	0	0	0	0
208	0	0	0	0	0	0
209	0	0	0	0	0	0
210	0	0	0	0	2	0
211	0	0	0	0	0	0
212	0	0	0	0	0	0
213	0	0	0	0	0	0
214	0	0	0	0	0	0
215	0	0	0	0	0	0
216	0	0	0	0	0	0
217	0	0	0	0	0	0
218	0	0	0	0	0	0
219	0	0	0	0	0	0
220	0	0	0	0	0	0
221	0	0	0	0	0	0
222	0	0	0	0	1	0
223	0	0	0	0	0	0
224	0	0	0	0	0	0
225	0	0	0	0	2	0
226	0	0	0	0	0	0
227	0	0	0	0	0	0
228	0	0	0	0	0	0
229	0	0	0	0	0	0
230	0	0	0	0	0	0
231	0	0	0	0	0	0
232	0	0	0	0	0	0
233	0	0	0	0	0	0
234	0	0	0	0	0	0
235	0	0	0	0	0	0
236	0	0	0	0	0	0
237	0	0	0	0	2	0
238	0	0	0	0	5	0
239	0	0	0	0	0	0
240	0	0	0	0	0	0
241	0	0	0	0	2	0
242	0	0	0	0	0	0
243	0	0	0	0	0	0
244	0	0	0	0	0	0
245	0	0	0	0	0	0
246	0	0	0	0	0	0
247	0	0	0	0	0	0
251	0	0	0	0	0.5	0
252	0	0	0	0	0	0
253	0	0	0	0	0.5	0
254	0	0	0	0	0	0
255	0	0	0	0	0	0
257	0	0	0	0	0	0
258	0	0	0	0	0.5	0
263	0	0	0	0	0	0
264	0	0	0	0	0	0
265	0	0	0	0	0	0
271	0	0	0	0	0	0
272	0	0	0	0	0	0
