# Supplementary material for: Diversity of inland valleys and opportunities for agricultural development in Sierra Leone
Source: PLoS One. 2017 Jun 29;12(6):e0180059. doi: 10.1371/journal.pone.0180059 (PMC5491119; doi:10.1371/journal.pone.0180059)
Supplement: S3 Fig — (CSV) [file pone.0180059.s003.csv]

Inland valley	Rice area_rainy season (ha)	vegetable area_rainy season (ha)	other crop area_rainy season (ha)	Rice area_dry season (ha)	Vegetable area_dry season (ha)	Other crop area_dry season (ha)	Soil management	production objective
1	5	0	0	2	4	0	mineral fertilizer	Household consumption and market
2	6	0	0	3	3	0	mineral fertilizer	Household consumption and market
3	0	0	0	0	2.4	0	none	Household consumption and market
4	3.89	0	0	0.1	2.34	0	mineral fertilizer	Household consumption and market
5	4.57	0	0	0	4.57	0	none	Household consumption and market
6	4.91	0	0	0	2.1	0	none	Household consumption and market
7	4.9	0	0	0	2	0	mineral fertilizer	Household consumption and market
8	1.22	0	0	0	0.25	0	none	Household consumption
9	0	0	0	0	0	0	mineral fertilizer	nd
10	0	0	0	0	0	0	none	Household consumption
11	0	0	0	0	0	0	mineral fertilizer	Household consumption
12	4.13	0	0	1	0	0	mineral fertilizer	Household consumption and market
13	0	0	0	0	0	0	mineral fertilizer	Household consumption and market
14	2.43	0	0	0	2	0	mineral fertilizer	Market
15	8.06	0	0	0	0	0	mineral fertilizer	Household consumption
17	9.76	0	0	0	0	0	none	Household consumption
18	0	0	0	0	0	0	none	Household consumption
19	4.5	0	0	0	0	0	none	Household consumption
20	3.15	0	0	0	0	0	none	Household consumption
21	0.93	0	0	0	0.2	0	mixed	Household consumption
22	0	0	0	0	0	0	none	Household consumption
23	1.33	0	0	0	0	0	none	Household consumption
24	4.51	0	0	0	0	0	none	Household consumption
25	1.34	0	0	0	0	0	none	Household consumption
26	1.34	0	0	0	1	0	none	Household consumption
27	4.29	0	0	0	0	0	none	Household consumption
28	8.47	0	0	0	0	0	none	Household consumption
29	0.84	0.5	0	0.3	0	0	none	Household consumption
30	8.77	0	0	0	8.77	0	none	Market
31	0.37	0	0	0	0.37	0	mineral fertilizer	Household consumption
32	0	0	0	0	0	0	mixed	Household consumption
33	0	0	0	0	0	0	mineral fertilizer	Household consumption and market
34	0	0	0	0	0	0	none	Household consumption
35	4.59	0	0	0	2.45	0	none	Household consumption
36	1.37	0	0	1	0	0	none	Household consumption
37	0	0	0	0	0	0	none	Household consumption
38	3.42	0	0	0	0	0	none	Household consumption
39	1.06	0	0	0.2	0	0	none	Household consumption
40	2.86	0	0	2.86	0	0	none	Household consumption
41	4.45	0	0	4.45	0	0	none	Household consumption
42	0	0	0	0	0	0	none	Household consumption
43	6.49	nd	0	0	6.49	0	none	Household consumption
44	3.84	0	0	3.84	2	0	mineral fertilizer	Market
45	1.33	0	0	0	1.33	0	none	Household consumption
46	2.25	0	0	1.5	1	0	none	Household consumption
47	4.45	0	0	0	0	0	mineral fertilizer	Household consumption
48	2.28	0	0	0	0	0	none	Household consumption
49	2.51	0	0	0	0	0	none	Household consumption
50	1.36	0	0	1.36	1.1	0	none	Household consumption
51	0	0	0	0	0	0	none	Household consumption
52	0.62	0	0	0	0.05	0	none	Household consumption
53	0	0	0	0	0	0	none	Market
54	2.94	0	0	0	0.2	0	none	Household consumption
55	0	0	0	0	0	0	none	Household consumption
56	1.7	0	0	0	1.7	0	none	Household consumption
57	4.39	0	0	0	2	1	none	Market
58	2	0	0	0	0	0	none	Household consumption and market
59	0	0	0	0	2	0	none	Market
60	2.62	0	0	0	2	0.5	none	Household consumption and market
61	0	0	0	5.49	1	0	none	Market
62	0	0	0	0	2.88	0	none	Household consumption and market
63	3.67	0	0	0	0	0	none	Household consumption
64	0.67	0	0	0	0	0	none	Market
65	0	0	0	0	0	0	none	Market
66	0.9	0	0	0	0	0	none	Market
67	1.29	0	0	0	0.1	0	none	Household consumption
68	12.81	0	0	6.5	5	0	none	Market
69	2.85	0	0	0	0	0	none	nd
70	2.82	0	0	0	0	0	none	Market
71	2.56	0	0	2	0.1	0.5	none	Household consumption
72	3.16	0	0	0	0	0	none	Household consumption
73	1.87	0	0	0.3	0	0	none	Household consumption and market
74	2.8	0	0	0	1.5	0	none	Household consumption
75	4.87	0	0	0	0	0	none	Household consumption
76	0	0	0	0	0	0	none	Household consumption
77	0	0	0	0	0	0	none	Household consumption
78	1.76	0	0	0	0	0	none	Household consumption and market
79	0.86	0	0	0	0	0	none	Market
80	1.87	0	0	0	0	0	none	Household consumption
81	7.69	0	0	0	0	0	none	Household consumption
82	2.43	0	0	0	0.2	0	none	Household consumption
83	0.86	0	0	nd	0.1	0	none	Household consumption
84	5.03	0	0	0	0	0	none	Household consumption
85	5.48	0	0	0	1.2	0	none	Household consumption
86	0	0	0	0	0	0	none	Market
87	0.38	0	0	0	0	0	none	Market
88	0.94	0	0	0.94	0	0	none	Market
89	1.62	0	0	0	0	0	none	Household consumption
90	3.12	0	0	2.12	1	0	none	Market
91	2.13	0	0	0	2.13	0	mineral fertilizer	nd
92	3.28	0	0	0	0	0	mixed	Household consumption
93	1.9	0	0	0	0	0	none	nd
94	2.32	0	0	0	2.32	0	none	Household consumption
95	0.48	0	0	0	0.48	0	mixed	Market
96	0.97	0	0	nd	0.97	0	none	Household consumption
97	0.63	0	0	0	0	0	none	Household consumption
98	1.21	0	0	0	0	0	none	Market
99	1.12	0	0	0	0	0	none	Household consumption
100	0	0	0	0	0	0	none	Household consumption and market
101	2.61	0	0	0	2.61	0	mixed	nd
102	2	0.3	0	0	0.2	0	mineral fertilizer	Household consumption and market
103	12	2	1	0	2	1	mineral fertilizer	Household consumption and market
104	1.9	0.4	0.2	0	0	0	none	Household consumption
105	0	0.5	0.5	0	0	0	mineral fertilizer	Household consumption and market
106	1.2	0.5	0.2	0	0	0	none	Household consumption and market
107	4	0.7	0.1	0	0	0	none	Household consumption and market
108	0	0.7	0.2	0	0.4	0.3	none	Household consumption and market
109	0	0.2	0.2	0	0	0	none	Household consumption and market
110	3	0.6	0	2.4	0	0	mineral fertilizer	Household consumption and market
111	4	1.5	0.5	0	0	0	none	Household consumption and market
112	3	0.5	1.2	0	0	0	none	Household consumption and market
113	1.25	0.6	0.3	0	0	0	none	Household consumption and market
114	2	0.3	0.1	0	0	0	none	Household consumption and market
115	3.5	0.1	0.1	0	0.1	0.1	mineral fertilizer	Household consumption and market
116	1	0	0	0	0	0	none	Household consumption and market
117	2	0.3	0.2	0	0	0	none	Household consumption and market
118	1.6	0.2	0.2	0	0	0	none	Household consumption and market
119	2	0.1	0.1	0	0	0	none	Household consumption
120	3	0.1	0.1	0	0	0	mineral fertilizer	Household consumption and market
121	1.2	0.2	0.2	0	0	0	none	Household consumption and market
122	1.6	0	0	0	0	0	mineral fertilizer	Household consumption and market
123	1.8	0.2	0.2	0	0	0	none	Household consumption and market
124	2	0.1	0.2	0	0	0	none	Household consumption
125	0.4	0.2	0.1	0	0	nd	none	Household consumption
126	2	0.2	0.1	0	0	0	mineral fertilizer	Household consumption and market
127	2	0.1	0.1	0	0	0	none	Household consumption and market
128	2.4	0.2	0.3	0	0	0	mineral fertilizer	Household consumption and market
129	3	0.2	0.1	0	0	0	none	Household consumption and market
130	2	0	0	0	0	0	none	Household consumption
131	1.2	0	0	0	0	0	none	Household consumption and market
132	5	0.2	0.2	0	0	0	none	Household consumption and market
133	1.2	0.1	0.1	0	0	0	none	Household consumption
134	2.4	0	0	0	0	0	none	Household consumption
135	1.6	0	0	0	0	0	none	Household consumption
136	1.2	0	0	0	0	0	none	Household consumption
137	4	0	0	0	0	0	none	Household consumption and market
138	3	0	0	0	0	0	none	Household consumption and market
139	1.2	0	0	0	0	0	none	Household consumption and market
140	1.1	0.2	0.2	0	0	0	mineral fertilizer	Household consumption and market
141	1.1	0.1	0.1	0	0	0	none	Household consumption and market
142	1.2	0.1	0.1	0	0	0	none	Household consumption and market
143	0.3	0	0	0	0	0	none	Household consumption and market
144	1.6	0.2	0.2	0	0	0	mineral fertilizer	Household consumption and market
145	2.4	0	0	0	0	0	mineral fertilizer	Household consumption and market
146	1.2	0	0	0	0	0	none	Household consumption and market
147	0.8	0	0	0	0	0	none	Household consumption and market
148	2	0.2	0.1	0	0	0	mineral fertilizer	Household consumption and market
149	2	0	0	0	0	0	mineral fertilizer	Household consumption and market
150	1.2	0	0	0	0	0	mineral fertilizer	Household consumption and market
151	1.1	0	0	0	0	0	none	Household consumption and market
152	1.8	0	0	0	0	0	none	Household consumption and market
153	0.8	0	0	0	0	0	none	Household consumption and market
154	1.2	0	0	0	0	0	none	Household consumption and market
155	2	0.5	0	0	0	0	none	Household consumption and market
156	2.5	0.5	0	0	0	0	none	nd
157	2	0	0	0	0	0	none	Household consumption and market
158	3.6	0	0	0	0	0	none	nd
159	1.8	0.8	0.5	0	0	0	mineral fertilizer	Household consumption and market
160	2	0	0	0	0	0	none	Household consumption and market
161	1.6	0	0	0	0	0	none	Household consumption and market
162	1.6	0.3	0	0	0.3	0	none	Household consumption and market
163	1.2	0	0	0	0	0	none	Household consumption and market
164	2.8	0.1	0.1	0	0.2	0.2	none	Household consumption and market
165	0.8	0	0	0	0	0	none	Household consumption
166	0.8	0	0	0	0	0	none	Household consumption and market
167	0.8	0	0	0	0	0	none	Household consumption and market
168	0.4	0.2	0.2	0	0	0	none	Household consumption and market
169	0.8	0.2	0.2	0	0	0	mineral fertilizer	Household consumption and market
170	1.6	1	1	0	1	1	none	Household consumption and market
171	1.2	0.2	0.3	0	1.2	1.2	none	Household consumption and market
172	3.6	0.4	0.4	0.8	0	0	mineral fertilizer	Household consumption and market
173	1.6	0	0	0	1	0.5	mineral fertilizer	Household consumption and market
174	2	1	1	0	1	1	none	Household consumption and market
175	4	0.5	0.5	0	0.2	0.2	mineral fertilizer	Household consumption and market
176	0.8	0	0	0	0.6	0.6	none	Household consumption and market
177	1.2	0	0	0	0	0	none	Household consumption
178	2.8	0	0	0	2	0.5	none	Household consumption
179	0.8	0	0	0	0.5	0.5	none	Household consumption and market
180	2.8	2	2	0	1.5	1.5	none	Household consumption and market
181	6	0	0	6	0	0	mineral fertilizer	Household consumption and market
182	3.2	0	0	3.2	0	0	mineral fertilizer	Household consumption and market
183	4.4	0	0	4.4	0	0	mineral fertilizer	Household consumption and market
184	3	0	0	2.8	0	0	mineral fertilizer	Household consumption and market
186	4.8	0	0	2	0	0	mineral fertilizer	Household consumption and market
187	0.6	0	0	0	0	0	none	Household consumption and market
188	3	0	0	0	0.3	0.3	none	Household consumption and market
189	5	0	0	0	0.5	0.5	mineral fertilizer	Household consumption and market
190	1.6	0	0	0	0.4	0.4	mineral fertilizer	Household consumption and market
191	1.6	0	0	0	0.3	0.3	mineral fertilizer	Household consumption and market
192	3	0	0	0.4	0	0	mineral fertilizer	Household consumption and market
193	2.6	0	0	0	0.2	0.2	mineral fertilizer	Household consumption and market
194	4.8	0	0	2	0.3	0.3	none	Household consumption and market
195	4	0	0	1.6	0.3	0.3	mineral fertilizer	nd
196	2.4	0	0	1.6	0.2	0.2	mineral fertilizer	Household consumption and market
197	1	0	0	0	0.4	0.4	none	Household consumption and market
198	0.8	0	0	0	0.2	0.2	none	Household consumption
199	2	0	0	0	0.3	0.3	none	Household consumption
200	0.8	0	0	0	0.4	0.4	none	Household consumption
201	1.2	0	0	0	0.3	0.4	none	Household consumption and market
202	1.8	0	0	0	0.2	0.2	none	Household consumption and market
203	0	0	0	0	0	0	mineral fertilizer	nd
204	2	nd	nd	0	nd	nd	none	nd
205	0	nd	nd	0	nd	1	none	Household consumption
206	0	0	0	0	1	0	none	Household consumption
207	0	0	0	0	0	0	none	Household consumption
208	0	0	0	0	0	0	mineral fertilizer	Household consumption
209	0	0	0	0	0	0	none	Household consumption
210	0	0	0	0	2	0	none	nd
211	0	0	0	0	0	0	none	Household consumption
212	0	0	0	0	0	0	none	Household consumption and market
213	0	0	0	0	0	0	mineral fertilizer	Household consumption
214	0	0	0	0	0	0	none	Household consumption
215	0	0	0	0	0	0	none	Household consumption
216	0	0	0	0	0	0	none	Market
217	0	0	0	0	0	0	none	Household consumption
218	0	0	0	0	0	0	mineral fertilizer	Household consumption
219	0	0	0	0	0	0	none	Market
220	0	0	0	0	0	0	mineral fertilizer	Household consumption
221	0	0	0	0	0	0	none	nd
222	0	0	0	0	1	0	none	Market
223	0	0	0	0	0	0	none	Market
224	0	0	0	0	0	0	none	Household consumption
225	0	0	0	0	2	0	none	Household consumption
226	0	0	0	0	0	0	none	Household consumption
227	0	0	0	0	0	0	none	Market
228	0	0	0	0	0	0	none	Household consumption
229	0	0	0	0	0	0	mineral fertilizer	Household consumption
230	0	0	0	0	0	0	none	Household consumption
231	0	0	0	0	0	0	none	Household consumption
232	0	0	0	0	0	0	none	Household consumption
233	0	0	0	0	0	0	none	Household consumption
234	0	0	0	0	0	0	none	Household consumption
235	0	0	0	0	0	0	none	Household consumption
236	0	0	0	0	0	0	none	Market
237	0	0	0	0	2	0	none	Household consumption
238	0	0	0	0	5	0	none	Household consumption
239	0	0	0	0	0	0	mineral fertilizer	Market
240	0	0	0	0	0	0	none	Household consumption
241	0	0	0	0	2	0	none	Household consumption
242	0	0	0	0	0	0	none	Household consumption
243	0	0	0	0	0	0	none	Household consumption
244	0	0	0	0	0	0	none	Household consumption and market
245	0	0	0	0	0	0	mineral fertilizer	Household consumption
246	0	0	0	0	0	0	none	Household consumption
247	0	0	0	0	0	0	none	Household consumption
251	0	0	0	0	0.5	0	none	Household consumption
252	0	0	0	0	0	0	none	Household consumption
253	0	0	0	0	0.5	0	mineral fertilizer	Household consumption
254	0	0	0	0	0	0	none	Household consumption
255	0	0	0	0	0	0	none	Household consumption
257	0	0	0	0	0	0	none	Household consumption
258	0	0	0	0	0.5	0	none	Household consumption
263	0	0	0	0	0	0	none	Household consumption
264	0	0	0	0	0	0	none	Household consumption
265	0	0	0	0	0	0	mineral fertilizer	Household consumption
271	0	0	0	0	0	0	none	Household consumption
272	0	0	0	0	0	0	none	Household consumption
