# Supplementary material for: Diversity of inland valleys and opportunities for agricultural development in Sierra Leone
Source: PLoS One. 2017 Jun 29;12(6):e0180059. doi: 10.1371/journal.pone.0180059 (PMC5491119; doi:10.1371/journal.pone.0180059)
Supplement: S4 Fig — (CSV) [file pone.0180059.s004.csv]

Inland valley	Size/Area (ha)	Width (m)	Shape	Sand (%)	Clay (%)	Organic carbon (%)	Available phosphorus (%)	Total nitrogen (%)	Water source	Flooding regime	Water table (week)	Drainage infrastructures	Varieties	Planting	Bunds	Population_density (people/ km2)	Distance_to_road (km)	Distance_to_market (km)	Support	Rice area_rainy season (ha)	vegetable area_rainy season (ha)	other crop area_rainy season (ha)	Rice area_dry season (ha)	Vegetable area_dry season (ha)	Other crop area_dry season (ha)	Soil management	production objective
1	5.28	60	U	56.4	13.9	2.64	14.34	0.09	supplemental irrigation	seasonal	1	Central drain	mixte	Transplanting	Simple bunding	1225	0.132	2	None	5	0	0	2	4	0	mineral fertilizer	Household consumption and market
2	5.94	75	U	60.4	11.9	3.04	10.56	0.11	rainfed	seasonal	2	Minor drains	mixte	Transplanting	Simple bunding	489	0.068	2	Extension service/Resarch inst	6	0	0	3	3	0	mineral fertilizer	Household consumption and market
3	7.27	45	U	68.4	9.9	2.69	6.63	0.13	rainfed	seasonal	2	No drainage canal	improved	Transplanting	Simple bunding	1072	0.003	2	Extension service	0	0	0	0	2.4	0	none	Household consumption and market
4	3.87	55	V	58.4	13.9	3.23	4.73	0.06	rainfed	seasonal	3	Central drain	local	Transplanting	No bunding	104	0.514	2	None	3.89	0	0	0.1	2.34	0	mineral fertilizer	Household consumption and market
5	4.54	70	V	66.4	11.9	2.42	10.89	0.1	rainfed	seasonal	1	No drainage canal	mixte	Transplanting	No bunding	532	0.539	1	None	4.57	0	0	0	4.57	0	none	Household consumption and market
6	4.87	30	U	62.4	11.9	2.94	5.22	0.08	rainfed	seasonal	2	Central drain	local	Transplanting	Simple bunding	95	0.01	5	None	4.91	0	0	0	2.1	0	none	Household consumption and market
7	4.95	30	U	70.4	9.9	3.03	3.52	0.1	rainfed	seasonal	2	Minor drains	mixte	Transplanting	Simple bunding	95	0	5	Extension service	4.9	0	0	0	2	0	mineral fertilizer	Household consumption and market
8	1.22	20	U	72.4	7.9	2.5	1.82	0.12	rainfed	seasonal	4	No drainage canal	local	Transplanting	Simple bunding	95	0.421	7	None	1.22	0	0	0	0.25	0	none	Household consumption
9	1.51	15	U	72.4	8.42	4.06	4.55	0.1	rainfed	semi-permanent	20	No drainage canal	No	Transplanting	Simple bunding	90	0.044	9	None	0	0	0	0	0	0	mineral fertilizer	nd
10	2.11	10	U	72.4	8.42	3.99	6.36	0.08	rainfed	semi-permanent	20	No drainage canal	No	Transplanting	No bunding	63	0.287	10	None	0	0	0	0	0	0	none	Household consumption
11	1.54	40	Flat	74.4	8.42	4.2	7.63	0.1	rainfed	semi-permanent	20	Central drain	No	Transplanting	Simple bunding	63	6.116	21	Extension service	0	0	0	0	0	0	mineral fertilizer	Household consumption
12	4.11	70	Flat	70.4	7.9	3.52	5.21	0.09	rainfed	seasonal	1	Minor drains	mixte	Transplanting	Simple bunding	63	0.068	2	Extension service	4.13	0	0	1	0	0	mineral fertilizer	Household consumption and market
13	4.09	42	V	72.4	8.42	3.97	2.61	0.08	rainfed	semi-permanent	20	Central drain	No	Transplanting	Simple bunding	63	0.509	13	None	0	0	0	0	0	0	mineral fertilizer	Household consumption and market
14	2.42	200	Flat	73.68	8.62	2.1	4.19	0.11	rainfed	seasonal	2	Central drain	improved	Transplanting	Simple bunding	32	0.005	29	NGO	2.43	0	0	0	2	0	mineral fertilizer	Market
15	8.01	120	Flat	67.68	8.62	1.98	9.24	0.08	rainfed	seasonal	2	No drainage canal	mixte	Transplanting	No bunding	31	0.547	2	None	8.06	0	0	0	0	0	mineral fertilizer	Household consumption
17	9.7	45	U	75.68	6.62	2.62	6.29	0.1	rainfed	seasonal	1	No drainage canal	local	Transplanting	No bunding	32	1.993	2	None	9.76	0	0	0	0	0	none	Household consumption
18	1.17	30	U	67.68	7.14	4.1	7.4	0.09	rainfed	semi-permanent	20	No drainage canal	No	Transplanting	No bunding	32	0.095	33	None	0	0	0	0	0	0	none	Household consumption
19	7.8	80	V	77.68	6.62	3.29	2.31	0.12	rainfed	seasonal	2	No drainage canal	local	Transplanting	No bunding	64	3.179	15	None	4.5	0	0	0	0	0	none	Household consumption
20	3.44	46	V	79.68	6.62	3.47	1.94	0.1	rainfed	seasonal	2	No drainage canal	local	Transplanting	No bunding	71	8.597	5	None	3.15	0	0	0	0	0	none	Household consumption
21	0.92	60	Flat	81.68	6.62	3.85	4.72	0.1	rainfed	seasonal	3	No drainage canal	mixte	Transplanting	No bunding	71	9.451	1	None	0.93	0	0	0	0.2	0	mixed	Household consumption
22	2.41	18	V	66.24	11.14	3.62	6.4	0.11	rainfed	semi-permanent	20	No drainage canal	No	Transplanting	No bunding	71	12.764	3	None	0	0	0	0	0	0	none	Household consumption
23	1.32	75	Flat	68.24	8.62	2.44	13.79	0.09	rainfed	seasonal	4	Minor drains	mixte	Transplanting	Simple bunding	63	14.452	32	NGO	1.33	0	0	0	0	0	none	Household consumption
24	4.48	70	Flat	72.24	8.62	2.5	9.4	0.12	rainfed	seasonal	4	Central drain	local	Transplanting	Simple bunding	63	16.843	15	Extension service	4.51	0	0	0	0	0	none	Household consumption
25	1.55	30	Flat	78.24	6.62	3.18	9.41	0.13	rainfed	seasonal	3	No drainage canal	mixte	Transplanting	No bunding	63	17.314	27	None	1.34	0	0	0	0	0	none	Household consumption
26	1.51	75	V	72.24	6.62	2.34	14.12	0.08	rainfed	seasonal	2	No drainage canal	mixte	Transplanting	No bunding	27	24.119	4	None	1.34	0	0	0	1	0	none	Household consumption
27	4.26	120	U	70.24	6.62	2.56	10.32	0.08	rainfed	seasonal	3	Central drain	mixte	Transplanting	Simple bunding	27	22.649	38	None	4.29	0	0	0	0	0	none	Household consumption
28	3.07	140	U	66.24	6.62	2.93	9.17	0.11	rainfed	seasonal	3	Central drain	mixte	Transplanting	Simple bunding	27	21.814	42	NGO	8.47	0	0	0	0	0	none	Household consumption
29	0.84	40	U	76.24	8.62	3.3	3.69	0.1	rainfed	seasonal	2	Central drain	mixte	Transplanting	Simple bunding	27	27.911	4	None	0.84	0.5	0	0.3	0	0	none	Household consumption
30	8.72	48	U	70.24	8.62	2.59	4.4	0.11	rainfed	seasonal	3	Central drain	improved	Transplanting	Simple bunding	132	1.293	9	None	8.77	0	0	0	8.77	0	none	Market
31	0.37	100	Flat	68.24	8.62	3.01	10.38	0.1	rainfed	seasonal	1	No drainage canal	improved	Transplanting	No bunding	132	0.858	7	None	0.37	0	0	0	0.37	0	mineral fertilizer	Household consumption
32	2.29	40	U	70.24	8.14	3.32	6.65	0.09	rainfed	seasonal	2	Central drain	No	Transplanting	Simple bunding	132	2.462	11	None	0	0	0	0	0	0	mixed	Household consumption
33	0.72	75	V	70.24	8.19	2.65	13.94	0.1	rainfed	seasonal	6	Central drain	No	Transplanting	No bunding	132	2.117	12	None	0	0	0	0	0	0	mineral fertilizer	Household consumption and market
34	3.34	30	U	70.96	8.19	3.89	6.46	0.08	rainfed	seasonal	0.5	Central drain	No	Transplanting	Simple bunding	132	2.547	8	None	0	0	0	0	0	0	none	Household consumption
35	4.57	45	V	72.96	8.62	2.32	4.93	0.09	rainfed	seasonal	6	No drainage canal	local	Transplanting	No bunding	132	0.097	8	None	4.59	0	0	0	2.45	0	none	Household consumption
36	1.36	120	Flat	60.96	12.62	2.25	9.82	0.08	rainfed	seasonal	3	Central drain	mixte	Transplanting	Simple bunding	132	0.027	3	None	1.37	0	0	1	0	0	none	Household consumption
37	1.04	45	U	72.96	8.19	3.43	14.84	0.11	rainfed	seasonal	3	No drainage canal	No	Transplanting	No bunding	132	2.901	5	None	0	0	0	0	0	0	none	Household consumption
38	3.39	130	Flat	60.96	10.62	2.22	18.49	0.1	rainfed	seasonal	0.5	No drainage canal	mixte	Transplanting	No bunding	49	12.18	24	None	3.42	0	0	0	0	0	none	Household consumption
39	1.26	200	Flat	50.96	16.62	3.18	7.3	0.11	rainfed	seasonal	2	Central drain	mixte	Transplanting	Simple bunding	49	7.599	13	Extension service/NGO	1.06	0	0	0.2	0	0	none	Household consumption
40	2.84	75	U	70.96	8.62	2.77	1.16	0.13	rainfed	seasonal	3	Central drain	mixte	Transplanting	Simple bunding	49	5.428	2	NGO	2.86	0	0	2.86	0	0	none	Household consumption
41	4.42	120	U	76.96	6.62	3.21	7.67	0.1	rainfed	seasonal	4	Central drain	mixte	Transplanting	Simple bunding	49	7.189	3	None	4.45	0	0	4.45	0	0	none	Household consumption
42	1.47	80	U	64.96	11.14	5.02	18.59	0.11	rainfed	semi-permanent	20	No drainage canal	No	Transplanting	No bunding	49	3.667	14	None	0	0	0	0	0	0	none	Household consumption
43	6.46	200	U	76.96	8.62	4.42	6.67	0.08	rainfed	seasonal	4	Central drain	mixte	Transplanting	Simple bunding	162	0.002	1	NGO	6.49	nd	0	0	6.49	0	none	Household consumption
44	3.81	70	U	52.96	18.62	4.21	3.88	0.09	rainfed	seasonal	3	Central drain	improved	Transplanting	Simple bunding	162	0	0	None	3.84	0	0	3.84	2	0	mineral fertilizer	Market
45	1.32	30	U	74.96	8.62	4.43	4.42	0.07	rainfed	seasonal	4	No drainage canal	improved	Transplanting	No bunding	162	0.007	12	None	1.33	0	0	0	1.33	0	none	Household consumption
46	2.23	30	U	60.96	14.62	4.02	14.53	0.08	rainfed	seasonal	3	No drainage canal	local	Transplanting	No bunding	162	0.214	7	None	2.25	0	0	1.5	1	0	none	Household consumption
47	4.42	210	V	70.96	8.62	3.22	8.01	0.08	rainfed	seasonal	3	Central drain	mixte	Transplanting	Simple bunding	162	0.751	30	None	4.45	0	0	0	0	0	mineral fertilizer	Household consumption
48	2.26	200	V	68.96	8.62	3.45	13.88	0.08	rainfed	seasonal	4	nd	local	Transplanting	Simple bunding	162	6.83	7	None	2.28	0	0	0	0	0	none	Household consumption
49	2.49	200	V	74.96	6.62	4.69	5.06	0.11	rainfed	seasonal	6	Central drain	mixte	Transplanting	Simple bunding	87	19.303	2	None	2.51	0	0	0	0	0	none	Household consumption
50	1.35	48	U	80.96	6.62	4.23	10.23	0.1	rainfed	seasonal	8	No drainage canal	local	Transplanting	No bunding	63	21.464	21	None	1.36	0	0	1.36	1.1	0	none	Household consumption
51	5.3	100	U	68.96	11.14	4.69	7.06	0.12	rainfed	semi-permanent	20	No drainage canal	No	Transplanting	No bunding	43	0.186	7	None	0	0	0	0	0	0	none	Household consumption
52	0.63	30	U	80.96	6.62	3.94	9.78	0.08	rainfed	seasonal	6	No drainage canal	local	Transplanting	No bunding	43	0.006	10	None	0.62	0	0	0	0.05	0	none	Household consumption
53	1.18	80	U	76.96	7.14	4.36	9.96	0.09	rainfed	semi-permanent	20	No drainage canal	No	Transplanting	No bunding	43	4.567	15	None	0	0	0	0	0	0	none	Market
54	2.71	75	U	78.96	6.62	4.39	4.46	0.1	rainfed	seasonal	6	Central drain	local	Transplanting	Simple bunding	43	0.014	15	None	2.94	0	0	0	0.2	0	none	Household consumption
55	2.78	100	Flat	66.96	9.14	4.28	3.46	0.13	rainfed	semi-permanent	20	No drainage canal	No	Transplanting	No bunding	95	1.523	14	None	0	0	0	0	0	0	none	Household consumption
56	1.69	40	U	74.4	5.9	4.91	8.22	0.13	rainfed	seasonal	8	No drainage canal	mixte	Direct seeding	No bunding	95	0.012	3	None	1.7	0	0	0	1.7	0	none	Household consumption
57	4.36	100	U	74.4	7.9	4.79	21.9	0.08	rainfed	seasonal	6	No drainage canal	mixte	Transplanting	Simple bunding	85	0.006	12	None	4.39	0	0	0	2	1	none	Market
58	1.98	80	U	80.4	5.9	5.07	12.5	0.11	rainfed	seasonal	4	Central drain	local	Transplanting	Simple bunding	85	4.868	4	Extension service	2	0	0	0	0	0	none	Household consumption and market
59	1.97	70	U	78.4	5.9	4.83	14.97	0.12	rainfed	seasonal	6	nd	mixte	Transplanting	Simple bunding	85	6.631	15	NGO	0	0	0	0	2	0	none	Market
60	2.61	75	U	82.4	5.9	4.1	11.34	0.09	rainfed	seasonal	6	No drainage canal	local	Transplanting	Simple bunding	85	7.87	7	None	2.62	0	0	0	2	0.5	none	Household consumption and market
61	5.46	200	V	74.4	5.9	4.61	20.45	0.1	rainfed	seasonal	7	Central drain	local	Transplanting	Simple bunding	132	5.833	9	None	0	0	0	5.49	1	0	none	Market
62	2.86	200	U	84.4	5.9	4.16	14.93	0.1	rainfed	seasonal	3	Central drain	local	Transplanting	Simple bunding	133	9.001	0	None	0	0	0	0	2.88	0	none	Household consumption and market
63	3.65	200	U	76.4	5.9	4.89	22.03	0.12	rainfed	seasonal	3	Central drain	mixte	Transplanting	Simple bunding	132	7.374	1	None	3.67	0	0	0	0	0	none	Household consumption
64	0.66	60	U	84.4	5.9	5.31	20.74	0.11	rainfed	seasonal	7	Central drain	local	Transplanting	Simple bunding	133	11.697	20	None	0.67	0	0	0	0	0	none	Market
65	2	120	U	76.4	8.16	5.06	11.92	0.09	rainfed	semi-permanent	40	No drainage canal	No	Transplanting	No bunding	133	21.585	15	None	0	0	0	0	0	0	none	Market
66	0.89	80	U	78.4	5.9	4.93	8.71	0.13	rainfed	seasonal	12	No drainage canal	local	Transplanting	No bunding	133	15.883	17	None	0.9	0	0	0	0	0	none	Market
67	1.28	48	U	83.68	5.9	3.74	7.88	0.13	rainfed	seasonal	6	No drainage canal	local	Transplanting	No bunding	133	16.331	34	None	1.29	0	0	0	0.1	0	none	Household consumption
68	12.73	200	U	81.68	5.9	5.26	19.02	0.09	rainfed	seasonal	7	No drainage canal	local	Direct seeding	No bunding	127	19.557	40	None	12.81	0	0	6.5	5	0	none	Market
69	2.83	200	U	71.68	9.9	4.84	1.81	0.12	rainfed	seasonal	3	Central drain	local	Transplanting	Simple bunding	127	20.358	38	None	2.85	0	0	0	0	0	none	nd
70	2.8	nd	U	73.68	7.9	4.38	3.35	0.08	rainfed	seasonal	7	Central drain	mixte	Transplanting	Simple bunding	127	16.124	48	None	2.82	0	0	0	0	0	none	Market
71	2.54	200	U	71.68	5.9	4.34	18.71	0.09	rainfed	seasonal	0.5	Central drain	mixte	Transplanting	Simple bunding	127	18.725	40	None	2.56	0	0	2	0.1	0.5	none	Household consumption
72	3.14	250	U	79.68	5.9	3.65	7.76	0.08	rainfed	seasonal	6	Central drain	local	Transplanting	Simple bunding	127	18.64	50	None	3.16	0	0	0	0	0	none	Household consumption
73	1.86	200	U	63.68	11.9	3.92	6.3	0.1	rainfed	seasonal	7	No drainage canal	mixte	Transplanting	Simple bunding	127	11.015	38	None	1.87	0	0	0.3	0	0	none	Household consumption and market
74	2.33	300	V	73.68	5.9	4.83	2.59	0.1	rainfed	seasonal	7	No drainage canal	improved	Transplanting	No bunding	33	0.036	22	None	2.8	0	0	0	1.5	0	none	Household consumption
75	4.84	80	U	87.68	5.9	4.98	1.73	0.09	rainfed	seasonal	4	No drainage canal	local	Transplanting	No bunding	33	0.612	25	None	4.87	0	0	0	0	0	none	Household consumption
76	3.67	500	Flat	71.68	7.47	5.48	7.91	0.1	rainfed	seasonal	6	Central drain	No	Transplanting	No bunding	33	1.401	25	Project	0	0	0	0	0	0	none	Household consumption
77	0.5	60	U	71.68	8.42	3.51	39	0.08	rainfed	semi-permanent	20	No drainage canal	No	Transplanting	No bunding	33	3.146	33	None	0	0	0	0	0	0	none	Household consumption
78	1.74	85	U	84.24	6.62	4.1	7.34	0.12	rainfed	seasonal	7	Central drain	local	Transplanting	Simple bunding	33	3.798	17	None	1.76	0	0	0	0	0	none	Household consumption and market
79	0.85	45	U	68.24	12.62	4.83	2.96	0.1	rainfed	seasonal	6	No drainage canal	local	Direct seeding	No bunding	33	7.345	10	None	0.86	0	0	0	0	0	none	Market
80	1.86	70	U	86.24	6.62	4.98	3.8	0.13	rainfed	seasonal	6	No drainage canal	mixte	Transplanting	No bunding	33	17.29	22	None	1.87	0	0	0	0	0	none	Household consumption
81	7.64	200	V	86.24	6.62	4.51	12.42	0.09	rainfed	seasonal	10	No drainage canal	mixte	Transplanting	No bunding	33	17.539	20	None	7.69	0	0	0	0	0	none	Household consumption
82	2.41	150	U	78.24	6.62	4.14	15.18	0.12	rainfed	seasonal	7	Central drain	mixte	Transplanting	Simple bunding	33	19.782	16	None	2.43	0	0	0	0.2	0	none	Household consumption
83	0.85	80	U	80.24	6.62	5.05	9.92	0.1	rainfed	seasonal	6	No drainage canal	local	Direct seeding	No bunding	33	18.675	17	None	0.86	0	0	nd	0.1	0	none	Household consumption
84	5	150	U	74.24	6.62	5.34	4.63	0.1	rainfed	seasonal	6	Central drain	improved	Transplanting	No bunding	33	17.591	14	None	5.03	0	0	0	0	0	none	Household consumption
85	5.44	300	V	68.24	10.62	4.85	7.49	0.1	rainfed	seasonal	12	Central drain	local	Transplanting	Simple bunding	33	12.669	14	None	5.48	0	0	0	1.2	0	none	Household consumption
86	1.18	400	V	56.24	13.14	5.52	11.9	0.1	rainfed	semi-permanent	20	No drainage canal	No	Transplanting	Simple bunding	33	12.326	14	None	0	0	0	0	0	0	none	Market
87	0.38	40	U	80.24	6.62	3.39	9.64	0.12	rainfed	seasonal	8	No drainage canal	local	Direct seeding	No bunding	33	12.415	13	None	0.38	0	0	0	0	0	none	Market
88	0.93	150	U	80.24	6.62	4.62	11.51	0.11	rainfed	seasonal	6	Central drain	local	Direct seeding	Simple bunding	33	9.357	10	None	0.94	0	0	0.94	0	0	none	Market
89	1.61	100	U	86.24	6.62	4.56	4.13	0.08	rainfed	seasonal	7	Central drain	local	Transplanting	Simple bunding	33	8.429	14	None	1.62	0	0	0	0	0	none	Household consumption
90	3.1	300	U	52.24	16.62	3.89	5.44	0.12	rainfed	seasonal	6	Central drain	improved	Transplanting	Simple bunding	1987	0.009	3	None	3.12	0	0	2.12	1	0	none	Market
91	2.12	150	U	74.24	8.62	4.45	19.96	0.11	rainfed	seasonal	7	Central drain	local	Transplanting	Simple bunding	1093	0.964	3	None	2.13	0	0	0	2.13	0	mineral fertilizer	nd
92	3.26	80	U	82.24	6.62	5.1	6.85	0.13	rainfed	seasonal	7	Central drain	local	Transplanting	Simple bunding	95	2.437	3	None	3.28	0	0	0	0	0	mixed	Household consumption
93	1.89	300	Flat	82.24	6.88	5.76	20.11	0.14	rainfed	semi-permanent	30	No drainage canal	local	Direct seeding	No bunding	95	4.079	4	None	1.9	0	0	0	0	0	none	nd
94	2.3	200	Flat	66.24	10.62	4.89	26.15	0.08	rainfed	seasonal	4	Central drain	mixte	Transplanting	Simple bunding	1363	0.002	3	None	2.32	0	0	0	2.32	0	none	Household consumption
95	0.47	40	U	50.24	12.62	5.05	16.24	0.09	rainfed	seasonal	3	No drainage canal	local	Transplanting	No bunding	1393	0.049	1	None	0.48	0	0	0	0.48	0	mixed	Market
96	0.97	60	U	48.24	18.62	4.72	26.43	0.13	rainfed	seasonal	7	Central drain	mixte	Transplanting	Simple bunding	1109	0.013	5	None	0.97	0	0	nd	0.97	0	none	Household consumption
97	0.62	30	U	86.24	6.62	4.72	20.9	0.11	rainfed	seasonal	6	No drainage canal	local	Direct seeding	No bunding	95	0.915	7	None	0.63	0	0	0	0	0	none	Household consumption
98	1.21	100	U	54.24	14.62	4.95	25.6	0.09	rainfed	seasonal	7	Central drain	local	Transplanting	Simple bunding	157	1.155	4	NGO	1.21	0	0	0	0	0	none	Market
99	1.11	80	U	68.24	6.62	4.55	13.66	0.12	rainfed	seasonal	7	Central drain	improved	Transplanting	Simple bunding	105	0.089	7	None	1.12	0	0	0	0	0	none	Household consumption
100	1.93	150	U	56.24	15.14	4.95	7.62	0.08	rainfed	semi-permanent	20	No drainage canal	No	Transplanting	No bunding	162	1.354	4	None	0	0	0	0	0	0	none	Household consumption and market
101	2.43	300	U	68.24	6.62	3.92	22.9	0.1	rainfed	seasonal	6	Central drain	mixte	Transplanting	Simple bunding	95	5.348	8	None	2.61	0	0	0	2.61	0	mixed	nd
102	2.69	40	U	64.24	10.62	3.4	30.75	0.12	rainfed	seasonal	4	No drainage canal	mixte	Transplanting	Earthen contour bunds	122	29.104	4	NGO	2	0.3	0	0	0.2	0	mineral fertilizer	Household consumption and market
103	7.24	100	Flat	62.24	10.62	3.07	13.48	0.09	rainfed	seasonal	3	No drainage canal	mixte	Transplanting	No bunding	122	29.908	1	None	12	2	1	0	2	1	mineral fertilizer	Household consumption and market
104	1.9	60	Flat	76.24	6.62	2.55	5.54	0.11	rainfed	seasonal	4	No drainage canal	mixte	Transplanting	No bunding	122	29.634	1	None	1.9	0.4	0.2	0	0	0	none	Household consumption
105	4.54	45	Flat	72.24	6.62	3.31	2.04	0.13	rainfed	seasonal	4	Central drain	mixte	Transplanting	Earthen contour bunds	122	29.796	12	Extension service/NGO/Res. Inst	0	0.5	0.5	0	0	0	mineral fertilizer	Household consumption and market
106	1.2	150	Flat	54.24	14.62	3.03	12.84	0.1	rainfed	seasonal	4	No drainage canal	local	Transplanting	No bunding	28	20.001	24	None	1.2	0.5	0.2	0	0	0	none	Household consumption and market
107	4.16	300	Flat	70.24	8.62	2.22	7.29	0.12	rainfed	seasonal	3	No drainage canal	local	Direct seeding	Earthen contour bunds	28	19.972	37	None	4	0.7	0.1	0	0	0	none	Household consumption and market
108	1.72	200	V	82.24	6.62	1.78	11.85	0.11	rainfed	seasonal	6	No drainage canal	local	Transplanting	No bunding	28	22.37	38	None	0	0.7	0.2	0	0.4	0.3	none	Household consumption and market
109	4.53	60	U	72.24	6.62	2.42	5.28	0.13	rainfed	seasonal	6	No drainage canal	mixte	Direct seeding	No bunding	28	22.143	34	None	0	0.2	0.2	0	0	0	none	Household consumption and market
110	3.71	200	Flat	76.24	6.62	4.16	5.35	0.1	rainfed	seasonal	7	No drainage canal	mixte	Transplanting	No bunding	28	24.366	17	Extension service	3	0.6	0	2.4	0	0	mineral fertilizer	Household consumption and market
111	4.27	70	Flat	72.24	6.62	4.12	10.04	0.13	rainfed	seasonal	4	Central drain	mixte	Direct seeding	Earthen contour bunds	33	22.33	16	None	4	1.5	0.5	0	0	0	none	Household consumption and market
112	8.25	160	Flat	64.24	8.62	3.71	5.73	0.1	rainfed	seasonal	4	Central drain	mixte	Transplanting	No bunding	55	12.561	85	NGO	3	0.5	1.2	0	0	0	none	Household consumption and market
113	5.74	95	Flat	66.24	8.62	4.33	6.05	0.12	rainfed	seasonal	4	No drainage canal	local	Direct seeding	No bunding	55	12.495	9	None	1.25	0.6	0.3	0	0	0	none	Household consumption and market
114	1.47	60	Flat	66.24	8.62	3.79	5.52	0.11	rainfed	seasonal	4	Central drain	local	Direct seeding	No bunding	55	13.303	9	Project	2	0.3	0.1	0	0	0	none	Household consumption and market
115	17.22	60	Flat	60.24	8.62	4.23	19.85	0.1	rainfed	seasonal	7	Central drain	improved	Transplanting	Earthen contour bunds	55	13.713	3	Extension service/NGO	3.5	0.1	0.1	0	0.1	0.1	mineral fertilizer	Household consumption and market
116	1.73	60	Flat	56.24	12.62	3.66	11.59	0.11	rainfed	seasonal	4	No drainage canal	mixte	Direct seeding	No bunding	55	16.429	11	None	1	0	0	0	0	0	none	Household consumption and market
117	4.37	50	U	74.24	6.62	4.3	13.54	0.09	rainfed	seasonal	5	No drainage canal	local	Direct seeding	No bunding	55	17.208	12	None	2	0.3	0.2	0	0	0	none	Household consumption and market
118	2.57	120	Flat	64.24	6.62	3.42	23.28	0.12	rainfed	seasonal	4	No drainage canal	local	Direct seeding	No bunding	55	17.489	24	None	1.6	0.2	0.2	0	0	0	none	Household consumption and market
119	2.18	65	Flat	70.24	6.62	4.31	25.02	0.08	rainfed	seasonal	4	No drainage canal	local	Direct seeding	No bunding	55	15.421	12	None	2	0.1	0.1	0	0	0	none	Household consumption
120	2.69	65	V	80.24	6.62	3.76	3.35	0.09	rainfed	seasonal	4	No drainage canal	local	Transplanting	No bunding	55	20.08	13	None	3	0.1	0.1	0	0	0	mineral fertilizer	Household consumption and market
121	1.49	70	Flat	74.24	6.62	4.18	11.37	0.13	rainfed	seasonal	4	No drainage canal	mixte	Direct seeding	No bunding	55	18.864	12	None	1.2	0.2	0.2	0	0	0	none	Household consumption and market
122	1.83	75	Flat	74.24	6.62	2.68	31.16	0.1	rainfed	seasonal	4	No drainage canal	local	Transplanting	No bunding	55	12.712	8	Extension service	1.6	0	0	0	0	0	mineral fertilizer	Household consumption and market
123	3.64	75	Flat	72.24	6.62	3.15	10.44	0.12	rainfed	seasonal	4	No drainage canal	local	Transplanting	No bunding	55	12.626	8	None	1.8	0.2	0.2	0	0	0	none	Household consumption and market
124	4.02	65	Flat	64.24	10.62	3.25	14.69	0.1	rainfed	seasonal	4	No drainage canal	local	Transplanting	No bunding	33	12.297	2	None	2	0.1	0.2	0	0	0	none	Household consumption
125	2.98	75	Flat	62.24	10.62	2.74	3.55	0.13	rainfed	seasonal	5	No drainage canal	local	Transplanting	No bunding	33	3.974	3	None	0.4	0.2	0.1	0	0	nd	none	Household consumption
126	1.85	75	Flat	60.24	10.62	5.12	17.67	0.1	rainfed	seasonal	4	Central drain	mixte	Transplanting	Earthen contour bunds	33	3.449	7	Extension service/NGO/Project/R.I.	2	0.2	0.1	0	0	0	mineral fertilizer	Household consumption and market
127	21.69	65	U	52.24	16.62	3.12	9.79	0.09	rainfed	seasonal	4	No drainage canal	local	Direct seeding	No bunding	33	6.527	5	None	2	0.1	0.1	0	0	0	none	Household consumption and market
128	4.44	60	Flat	68.24	8.62	3.28	8.18	0.11	rainfed	seasonal	4	Central drain	mixte	Transplanting	Earthen contour bunds	34	0.295	2	Extension service/NGO	2.4	0.2	0.3	0	0	0	mineral fertilizer	Household consumption and market
129	14.67	100	Flat	70.4	7.9	3.87	2.08	0.09	rainfed	seasonal	7	No drainage canal	local	Transplanting	No bunding	33	0.097	25	None	3	0.2	0.1	0	0	0	none	Household consumption and market
130	3.56	60	U	72.4	7.9	3.7	2.12	0.13	rainfed	seasonal	8	Central drain	local	Transplanting	No bunding	56	0	24	None	2	0	0	0	0	0	none	Household consumption
131	11.3	65	Flat	64.4	11.9	3.95	10.94	0.13	rainfed	seasonal	4	No drainage canal	local	Direct seeding	No bunding	56	0.194	6	None	1.2	0	0	0	0	0	none	Household consumption and market
132	4.39	70	Flat	66.4	11.9	3.14	5.89	0.1	rainfed	seasonal	3	Central drain	mixte	Transplanting	No bunding	38	2.685	26	None	5	0.2	0.2	0	0	0	none	Household consumption and market
133	7.55	60	U	78.4	5.9	3.22	8.29	0.12	rainfed	seasonal	7	No drainage canal	local	Transplanting	No bunding	56	1.025	15	None	1.2	0.1	0.1	0	0	0	none	Household consumption
134	6.88	65	Flat	80.4	5.9	4.54	2.37	0.11	rainfed	seasonal	7	No drainage canal	local	Transplanting	No bunding	56	0	20	Project	2.4	0	0	0	0	0	none	Household consumption
135	0.89	120	Flat	54.4	15.9	2.45	3.42	0.1	rainfed	seasonal	4	No drainage canal	local	Transplanting	Earthen contour bunds	56	0.136	18	None	1.6	0	0	0	0	0	none	Household consumption
136	1.22	55	Flat	82.4	5.9	2.48	9.49	0.12	rainfed	seasonal	5	Central drain	local	Transplanting	Simple bunding	56	0.207	19	None	1.2	0	0	0	0	0	none	Household consumption
137	4.31	50	U	76.4	5.9	3.7	8.53	0.09	rainfed	seasonal	4	No drainage canal	local	Transplanting	No bunding	56	9.395	25	Extension service/NGO	4	0	0	0	0	0	none	Household consumption and market
138	2.92	75	Flat	46.4	17.9	3.21	8.29	0.08	rainfed	seasonal	4	No drainage canal	local	Transplanting	No bunding	56	7.289	25	None	3	0	0	0	0	0	none	Household consumption and market
139	2.45	120	U	80.4	5.9	3.92	5.79	0.12	rainfed	seasonal	4	No drainage canal	local	Transplanting	No bunding	28	17.023	36	Project	1.2	0	0	0	0	0	none	Household consumption and market
140	1.04	65	U	58.4	13.9	3.79	25.4	0.1	rainfed	seasonal	4	No drainage canal	local	Transplanting	No bunding	28	16.604	36	None	1.1	0.2	0.2	0	0	0	mineral fertilizer	Household consumption and market
141	1.07	65	U	86.4	5.9	3.3	13.07	0.1	rainfed	seasonal	6	No drainage canal	mixte	Transplanting	No bunding	28	16.414	36	Research institute	1.1	0.1	0.1	0	0	0	none	Household consumption and market
142	2.9	75	U	78.4	5.9	3.88	19.17	0.12	rainfed	seasonal	4	No drainage canal	mixte	Transplanting	No bunding	28	16.093	36	None	1.2	0.1	0.1	0	0	0	none	Household consumption and market
143	0.33	60	U	80.4	5.9	2.42	8.12	0.08	rainfed	seasonal	4	No drainage canal	local	Transplanting	No bunding	28	15.606	35	None	0.3	0	0	0	0	0	none	Household consumption and market
144	4.93	120	Flat	68.4	7.9	2.13	5.69	0.09	rainfed	seasonal	4	No drainage canal	local	Direct seeding	No bunding	36	12.876	26	Extension service/NGO/Project/R.I.	1.6	0.2	0.2	0	0	0	mineral fertilizer	Household consumption and market
145	4.04	60	Flat	68.4	5.9	2.66	2.14	0.1	rainfed	seasonal	4	No drainage canal	local	Transplanting	No bunding	43	12.352	26	Extension service/NGO/Project/R.I.	2.4	0	0	0	0	0	mineral fertilizer	Household consumption and market
146	3.41	60	Flat	72.4	7.9	3.94	7.57	0.11	rainfed	seasonal	4	No drainage canal	local	Direct seeding	No bunding	28	13.45	26	Extension service/NGO/Project/R.I.	1.2	0	0	0	0	0	none	Household consumption and market
147	0.85	75	U	78.4	5.9	4.06	20.05	0.1	rainfed	seasonal	4	No drainage canal	local	Direct seeding	No bunding	28	13.486	26	None	0.8	0	0	0	0	0	none	Household consumption and market
148	2.61	150	U	70.4	7.9	3.33	11.98	0.08	rainfed	seasonal	4	No drainage canal	mixte	Transplanting	No bunding	28	13.759	34	Research institute/Project	2	0.2	0.1	0	0	0	mineral fertilizer	Household consumption and market
149	2.4	65	U	76.4	5.9	3.44	6.66	0.09	rainfed	seasonal	4	No drainage canal	mixte	Transplanting	No bunding	28	13.553	34	Project	2	0	0	0	0	0	mineral fertilizer	Household consumption and market
150	1.4	75	Flat	54.4	13.9	4.32	3.85	0.08	rainfed	seasonal	4	No drainage canal	mixte	Transplanting	No bunding	28	14.595	36	Project	1.2	0	0	0	0	0	mineral fertilizer	Household consumption and market
151	1.46	70	U	64.4	9.9	4.31	8.19	0.09	rainfed	seasonal	4	No drainage canal	improved	Direct seeding	No bunding	40	11.059	32	None	1.1	0	0	0	0	0	none	Household consumption and market
152	1.57	100	U	70.4	7.9	3.62	11.14	0.09	rainfed	seasonal	4	No drainage canal	improved	Direct seeding	No bunding	40	10.891	32	None	1.8	0	0	0	0	0	none	Household consumption and market
153	0.79	200	V	72.4	5.9	3.49	8.3	0.1	rainfed	seasonal	3	No drainage canal	improved	Direct seeding	No bunding	40	9.069	38	Research institute	0.8	0	0	0	0	0	none	Household consumption and market
154	1.21	50	Flat	80.4	5.9	3.75	2.62	0.1	rainfed	seasonal	4	No drainage canal	local	Direct seeding	No bunding	40	9.404	38	Research institute	1.2	0	0	0	0	0	none	Household consumption and market
155	2.85	50	U	74.4	7.9	2.88	5.47	0.11	rainfed	seasonal	4	No drainage canal	improved	Direct seeding	No bunding	40	11.276	32	Research institute	2	0.5	0	0	0	0	none	Household consumption and market
156	5.06	100	U	78.4	5.9	3.04	11.96	0.13	rainfed	seasonal	4	No drainage canal	local	Direct seeding	No bunding	40	11.63	38	Research institute	2.5	0.5	0	0	0	0	none	nd
157	2.23	70	U	76.4	5.9	2.75	5.85	0.1	rainfed	seasonal	4	No drainage canal	mixte	Transplanting	No bunding	70	9.248	3	None	2	0	0	0	0	0	none	Household consumption and market
158	5.35	40	U	74.96	6.62	3.48	12.4	0.12	rainfed	seasonal	4	No drainage canal	mixte	Transplanting	No bunding	70	8.427	3	Research institute	3.6	0	0	0	0	0	none	nd
159	1.8	100	Flat	74.96	6.62	2.58	17.97	0.08	rainfed	seasonal	4	Central drain	improved	Transplanting	No bunding	70	6.033	17	NGO/Research institute	1.8	0.8	0.5	0	0	0	mineral fertilizer	Household consumption and market
160	1.81	50	Flat	76.96	6.62	3.88	24.91	0.13	rainfed	seasonal	4	No drainage canal	local	Transplanting	No bunding	108	5.779	26	Project	2	0	0	0	0	0	none	Household consumption and market
161	1.05	50	Flat	68.96	8.62	3.95	7.08	0.1	rainfed	seasonal	4	No drainage canal	local	Transplanting	No bunding	108	5.527	26	Project	1.6	0	0	0	0	0	none	Household consumption and market
162	2.26	80	V	70.24	8.62	4.26	18.03	0.13	rainfed	seasonal	4	No drainage canal	local	Transplanting	No bunding	132	3.709	26	Extension service/NGO/Project/R.I.	1.6	0.3	0	0	0.3	0	none	Household consumption and market
163	0.82	70	Flat	62.24	8.62	4.47	7.81	0.1	rainfed	seasonal	4	No drainage canal	local	Transplanting	No bunding	110	4.654	26	None	1.2	0	0	0	0	0	none	Household consumption and market
164	2.28	50	U	60.24	10.62	3.94	2.2	0.12	rainfed	seasonal	4	No drainage canal	local	Transplanting	No bunding	108	16.287	36	NGO/Project	2.8	0.1	0.1	0	0.2	0.2	none	Household consumption and market
165	0.85	65	U	58.24	12.62	3.35	2.21	0.08	rainfed	seasonal	5	No drainage canal	local	Transplanting	No bunding	108	14.477	30	None	0.8	0	0	0	0	0	none	Household consumption
166	0.86	60	Flat	66.24	8.62	2.81	6.6	0.09	rainfed	seasonal	4	No drainage canal	local	Transplanting	No bunding	108	14.586	36	None	0.8	0	0	0	0	0	none	Household consumption and market
167	0.38	50	U	76.24	6.62	3.42	5.83	0.08	rainfed	seasonal	4	No drainage canal	local	Transplanting	No bunding	108	14.305	36	None	0.8	0	0	0	0	0	none	Household consumption and market
168	0.57	50	Flat	66.24	10.62	2.95	11.43	0.12	rainfed	seasonal	4	No drainage canal	local	Transplanting	No bunding	105	1.453	25	None	0.4	0.2	0.2	0	0	0	none	Household consumption and market
169	1.17	50	Flat	80.24	6.62	1.83	3.34	0.11	rainfed	seasonal	4	Central drain	mixte	Transplanting	Earthen contour bunds	7	0.401	7	Extension service/NGO/Project/R.I.	0.8	0.2	0.2	0	0	0	mineral fertilizer	Household consumption and market
170	0.66	50	U	78.4	5.9	3.81	22.31	0.12	rainfed	seasonal	4	No drainage canal	mixte	Transplanting	No bunding	105	0.25	9	None	1.6	1	1	0	1	1	none	Household consumption and market
171	3	60	Flat	48.4	17.9	3.34	5.78	0.12	rainfed	seasonal	4	Central drain	mixte	Transplanting	Earthen contour bunds	105	0.061	9	None	1.2	0.2	0.3	0	1.2	1.2	none	Household consumption and market
172	6.85	85	Flat	72.4	5.9	1.42	8.84	0.13	rainfed	seasonal	6	Central drain	improved	Transplanting	Earthen contour bunds	105	7.996	6	NGO/Research inst./Project	3.6	0.4	0.4	0.8	0	0	mineral fertilizer	Household consumption and market
173	6.22	65	Flat	66.4	9.9	3.35	13.42	0.13	rainfed	seasonal	4	Central drain	mixte	Transplanting	Earthen contour bunds	101	15.373	5	Extension service/NGO/Project/R.I.	1.6	0	0	0	1	0.5	mineral fertilizer	Household consumption and market
174	3.14	nd	Flat	52.4	15.9	4.34	3.01	0.1	rainfed	seasonal	4	Central drain	local	Transplanting	Earthen contour bunds	101	15.863	5	Extension service	2	1	1	0	1	1	none	Household consumption and market
175	3.05	75	Flat	84.4	5.9	4.01	3.58	0.08	rainfed	seasonal	7	Central drain	local	Transplanting	Earthen contour bunds	101	9.78	3	Extension service/NGO	4	0.5	0.5	0	0.2	0.2	mineral fertilizer	Household consumption and market
176	2.01	70	Flat	38.4	21.9	3.78	3.61	0.09	rainfed	seasonal	4	No drainage canal	mixte	Direct seeding	No bunding	105	4.944	5	Research institute	0.8	0	0	0	0.6	0.6	none	Household consumption and market
177	1.39	50	Flat	72.4	7.9	3.09	5.8	0.08	rainfed	seasonal	4	No drainage canal	local	Transplanting	No bunding	7	2.507	7	Project	1.2	0	0	0	0	0	none	Household consumption
178	1.63	150	Flat	66.4	9.9	3.54	6.29	0.1	rainfed	seasonal	4	No drainage canal	local	Transplanting	No bunding	7	2.337	7	Project	2.8	0	0	0	2	0.5	none	Household consumption
179	0.33	45	Flat	70.4	7.9	2.73	15.96	0.09	rainfed	seasonal	4	No drainage canal	local	Transplanting	No bunding	5	2.645	5	Project	0.8	0	0	0	0.5	0.5	none	Household consumption and market
180	17.55	105	Flat	70.4	7.9	3.33	19.98	0.08	rainfed	seasonal	4	No drainage canal	local	Transplanting	No bunding	9	0.184	9	None	2.8	2	2	0	1.5	1.5	none	Household consumption and market
181	6.42	341	Flat	58.24	15.34	3.07	7.68	0.13	supplemental irrigation	seasonal	8	Central drain	improved	Transplanting	Earthen contour bunds	575	0.017	9	Extension service/Res. inst.	6	0	0	6	0	0	mineral fertilizer	Household consumption and market
182	4.37	40	Flat	54.24	13.34	3.95	9.17	0.1	supplemental irrigation	seasonal	7	Central drain	improved	Transplanting	Earthen contour bunds	1575	0.021	9	Extension service/Res. Inst.	3.2	0	0	3.2	0	0	mineral fertilizer	Household consumption and market
183	3.38	707	Flat	72.24	7.34	4.1	6.53	0.11	supplemental irrigation	seasonal	7	Central drain	improved	Transplanting	Earthen contour bunds	3571	0	9	Extension service/Res. Inst.	4.4	0	0	4.4	0	0	mineral fertilizer	Household consumption and market
184	3.22	75	Flat	76.24	7.34	4.51	2.17	0.1	supplemental irrigation	seasonal	6	Central drain	improved	Transplanting	Earthen contour bunds	21	0.634	21	Extension service/NGO	3	0	0	2.8	0	0	mineral fertilizer	Household consumption and market
186	4.74	47	Flat	80.24	7.34	2.98	2.15	0.08	rainfed	seasonal	4	No drainage canal	improved	Transplanting	No bunding	3	0.216	3	Extension service/NGO/Project/R.I.	4.8	0	0	2	0	0	mineral fertilizer	Household consumption and market
187	3.96	50	Flat	82.24	7.34	3.46	7.54	0.09	rainfed	seasonal	4	No drainage canal	local	Transplanting	No bunding	12	0.575	12	None	0.6	0	0	0	0	0	none	Household consumption and market
188	3.03	nd	Flat	72.24	7.34	4.24	8.56	0.1	rainfed	seasonal	4	No drainage canal	local	Transplanting	No bunding	25	0.136	25	None	3	0	0	0	0.3	0.3	none	Household consumption and market
189	2.57	75	Flat	74.24	9.34	3.42	9.52	0.12	rainfed	seasonal	4	No drainage canal	local	Transplanting	No bunding	3	0.004	3	Project	5	0	0	0	0.5	0.5	mineral fertilizer	Household consumption and market
190	3.03	50	Flat	70.24	7.34	3.37	1.76	0.13	rainfed	seasonal	4	Central drain	improved	Transplanting	Earthen contour bunds	105	0.2	2	Extension service/NGO/Project/R.I.	1.6	0	0	0	0.4	0.4	mineral fertilizer	Household consumption and market
191	2.7	50	Flat	72.24	7.34	4.27	1.32	0.12	rainfed	seasonal	4	Central drain	improved	Transplanting	Earthen contour bunds	105	0.013	2	Extension service/NGO/Project/R.I.	1.6	0	0	0	0.3	0.3	mineral fertilizer	Household consumption and market
192	3.26	75	Flat	76.24	7.34	3.88	18.02	0.12	rainfed	seasonal	8	No drainage canal	mixte	Transplanting	No bunding	105	0.003	3	None	3	0	0	0.4	0	0	mineral fertilizer	Household consumption and market
193	2.62	130	Flat	80.8	7.34	4.39	21.21	0.1	rainfed	seasonal	4	Central drain	improved	Transplanting	Earthen contour bunds	105	0.017	14	Research institute/Project	2.6	0	0	0	0.2	0.2	mineral fertilizer	Household consumption and market
194	2.6	150	Flat	72.8	7.34	3.53	9.89	0.1	rainfed	seasonal	4	No drainage canal	improved	Transplanting	No bunding	105	0.206	17	Research institute/Project	4.8	0	0	2	0.3	0.3	none	Household consumption and market
195	1.73	165	Flat	74.8	7.34	4.28	2.61	0.13	rainfed	seasonal	4	No drainage canal	improved	Transplanting	No bunding	105	0.008	19	Research institute/Project	4	0	0	1.6	0.3	0.3	mineral fertilizer	nd
196	1.65	60	Flat	80.8	7.34	4.11	3.39	0.09	rainfed	seasonal	4	No drainage canal	improved	Transplanting	No bunding	105	0.004	19	Research institute/Project	2.4	0	0	1.6	0.2	0.2	mineral fertilizer	Household consumption and market
197	3.27	70	Flat	40.8	21.34	3.87	8.92	0.1	rainfed	seasonal	4	No drainage canal	mixte	Transplanting	No bunding	105	1.294	2	Research institute	1	0	0	0	0.4	0.4	none	Household consumption and market
198	0.64	50	U	50.8	17.34	3.43	32.92	0.1	rainfed	seasonal	4	No drainage canal	mixte	Transplanting	No bunding	105	1.201	2	Research institute	0.8	0	0	0	0.2	0.2	none	Household consumption
199	1.28	65	Flat	76.8	7.34	4.55	10.73	0.12	rainfed	seasonal	4	No drainage canal	mixte	Transplanting	No bunding	105	1.703	5	Research institute	2	0	0	0	0.3	0.3	none	Household consumption
200	3.68	75	Flat	68.8	9.34	2.72	7.39	0.11	rainfed	seasonal	4	Central drain	mixte	Transplanting	Earthen contour bunds	105	0.035	2	None	0.8	0	0	0	0.4	0.4	none	Household consumption
201	0.48	78	nd	84.8	7.34	2.86	1	0.1	rainfed	seasonal	4	No drainage canal	improved	Direct seeding	No bunding	105	0.941	10	Research institute	1.2	0	0	0	0.3	0.4	none	Household consumption and market
202	1.84	130	Flat	80.8	7.34	3.57	9.8	0.13	rainfed	seasonal	4	No drainage canal	local	Transplanting	No bunding	105	0.992	10	Research institute	1.8	0	0	0	0.2	0.2	none	Household consumption and market
203	3.5	80	U	84.8	6.2	1.69	2.11	0.07	rainfed	semi-permanent	24	No drainage canal	No	Transplanting	No bunding	8	0.641	8	Extension service	0	0	0	0	0	0	mineral fertilizer	nd
204	0.74	100	U	80.8	6.2	2.95	6.65	0.08	rainfed	semi-permanent	24	No drainage canal	mixte	Transplanting	No bunding	2	0.235	2	None	2	nd	nd	0	nd	nd	none	nd
205	4.81	100	U	82.2	6.9	3.23	7.84	0.1	rainfed	semi-permanent	24	Central drain	improved	Transplanting	Simple bunding	28	0.155	28	Project	0	nd	nd	0	nd	1	none	Household consumption
206	10.11	400	V	84.2	7.6	2.55	6.23	0.09	rainfed	semi-permanent	24	No drainage canal	local	Transplanting	No bunding	0	0.038	0	None	0	0	0	0	1	0	none	Household consumption
207	1.83	150	Flat	82.2	6.2	1.21	1.56	0.1	rainfed	semi-permanent	24	Central drain	No	Transplanting	No bunding	0	0.798	0	None	0	0	0	0	0	0	none	Household consumption
208	9.38	70	U	84.2	6.9	2.03	1.11	0.06	rainfed	semi-permanent	24	No drainage canal	No	Transplanting	No bunding	6	1.089	6	NGO	0	0	0	0	0	0	mineral fertilizer	Household consumption
209	10.82	70	U	80.8	6.2	1.22	2.84	0.06	rainfed	semi-permanent	24	No drainage canal	No	Transplanting	No bunding	15	7.715	15	None	0	0	0	0	0	0	none	Household consumption
210	6.03	70	U	84.2	6.9	2.46	9.32	0.11	rainfed	semi-permanent	28	No drainage canal	local	Transplanting	No bunding	15	9.367	15	Project	0	0	0	0	2	0	none	nd
211	11.31	nd	V	82.2	7.6	1.3	1.54	0.06	rainfed	semi-permanent	28	Central drain	No	Transplanting	No bunding	9	5.356	9	None	0	0	0	0	0	0	none	Household consumption
212	38.61	500	U	80.8	6.2	1.82	2.06	0.06	rainfed	semi-permanent	24	Central drain	No	Transplanting	Simple bunding	8	0.012	8	Project	0	0	0	0	0	0	none	Household consumption and market
213	11.23	100	V	84.2	6.9	2.04	2.11	0.05	rainfed	semi-permanent	24	No drainage canal	No	nd	Simple bunding	70	0.397	25	Extension service	0	0	0	0	0	0	mineral fertilizer	Household consumption
214	47.16	200	U	82.2	6.2	1.53	1.23	0.07	rainfed	semi-permanent	24	Central drain	No	Transplanting	No bunding	70	3.022	12	None	0	0	0	0	0	0	none	Household consumption
215	13.21	200	U	82.2	6.9	1.52	2.54	0.07	rainfed	semi-permanent	24	No drainage canal	No	Transplanting	Simple bunding	70	3.948	12	Research institute	0	0	0	0	0	0	none	Household consumption
216	87.31	150	V	84.2	6.2	1.37	1.06	0.05	rainfed	semi-permanent	24	Central drain	No	Transplanting	No bunding	70	9.983	28	Project	0	0	0	0	0	0	none	Market
217	17.37	200	U	84.2	7.6	1.54	2.86	0.06	rainfed	semi-permanent	24	No drainage canal	No	Transplanting	No bunding	70	12.196	24	None	0	0	0	0	0	0	none	Household consumption
218	27.11	200	U	80.8	6.2	1.06	4.35	0.03	rainfed	semi-permanent	52	No drainage canal	No	Transplanting	No bunding	70	2.531	24	None	0	0	0	0	0	0	mineral fertilizer	Household consumption
219	7.85	200	U	84.2	6.2	1.22	5.2	0.03	rainfed	semi-permanent	24	Central drain	No	Transplanting	Simple bunding	70	5.543	17	None	0	0	0	0	0	0	none	Market
220	16.58	nd	U	82.2	8.2	1.52	3.21	0.05	rainfed	semi-permanent	24	No drainage canal	No	nd	No bunding	70	6.112	18	None	0	0	0	0	0	0	mineral fertilizer	Household consumption
221	2.76	200	U	86.2	6.2	1.27	2.65	0.05	rainfed	semi-permanent	28	No drainage canal	No	Transplanting	No bunding	1861	0.625	4	None	0	0	0	0	0	0	none	nd
222	10.36	200	V	84.2	6.2	2.96	9.82	0.08	rainfed	semi-permanent	28	Central drain	mixte	Transplanting	No bunding	105	1.075	8	None	0	0	0	0	1	0	none	Market
223	18.42	150	U	84.2	6.2	1.54	3.69	0.04	rainfed	semi-permanent	28	Central drain	No	nd	Simple bunding	105	5.983	6	None	0	0	0	0	0	0	none	Market
224	4.13	200	U	84.2	8.2	1.36	3.41	0.06	rainfed	semi-permanent	28	Central drain	No	Transplanting	Simple bunding	105	8.208	9	None	0	0	0	0	0	0	none	Household consumption
225	8.39	200	Flat	84.2	6.2	3.01	7.85	0.1	rainfed	semi-permanent	24	No drainage canal	mixte	Transplanting	No bunding	101	9.891	2	Extension service	0	0	0	0	2	0	none	Household consumption
226	16.39	nd	U	86.2	6.9	1.05	2.54	0.04	rainfed	semi-permanent	24	No drainage canal	No	Transplanting	No bunding	101	14.33	4	None	0	0	0	0	0	0	none	Household consumption
227	11.25	200	V	82.2	7.6	1.22	3.85	0.04	rainfed	semi-permanent	24	No drainage canal	No	Transplanting	No bunding	101	18.084	40	NGO	0	0	0	0	0	0	none	Market
228	11.24	100	U	80.8	6.2	1.57	2.55	0.06	rainfed	semi-permanent	28	Central drain	No	Transplanting	Simple bunding	122	22.657	9	NGO	0	0	0	0	0	0	none	Household consumption
229	4.42	40	V	80.8	6.9	1.32	2.86	0.04	rainfed	semi-permanent	24	Central drain	No	Transplanting	Simple bunding	122	24.756	3	None	0	0	0	0	0	0	mineral fertilizer	Household consumption
230	29.14	100	U	82.2	6.2	1.09	1.95	0.06	rainfed	semi-permanent	24	Central drain	No	Transplanting	Simple bunding	122	26.971	2	Extension service	0	0	0	0	0	0	none	Household consumption
231	2.04	80	U	84.2	7.6	1.53	2.56	0.05	rainfed	semi-permanent	28	No drainage canal	No	Transplanting	No bunding	122	31.742	0	None	0	0	0	0	0	0	none	Household consumption
232	14.61	150	U	82.2	6.2	1.44	3.45	0.06	rainfed	semi-permanent	24	No drainage canal	No	Transplanting	No bunding	56	34.629	7	NGO	0	0	0	0	0	0	none	Household consumption
233	9.17	100	Flat	80.8	6.9	1.28	3.65	0.04	rainfed	semi-permanent	28	No drainage canal	No	Transplanting	Simple bunding	56	36.387	36	NGO	0	0	0	0	0	0	none	Household consumption
234	11.54	200	U	84.2	7.6	1.58	2.76	0.05	rainfed	semi-permanent	28	No drainage canal	No	Direct seeding	No bunding	56	30.855	16	None	0	0	0	0	0	0	none	Household consumption
235	35.84	200	U	84.2	7.6	1.23	3.11	0.04	rainfed	semi-permanent	28	No drainage canal	No	Transplanting	Simple bunding	66	16	12	None	0	0	0	0	0	0	none	Household consumption
236	31.91	200	U	82.2	6.2	1.12	2.82	0.04	rainfed	semi-permanent	28	No drainage canal	No	Transplanting	No bunding	66	16	19	Extension service	0	0	0	0	0	0	none	Market
237	15.12	100	U	80.8	6.9	2.18	9.31	0.09	rainfed	semi-permanent	24	No drainage canal	local	Transplanting	No bunding	66	16	11	None	0	0	0	0	2	0	none	Household consumption
238	8.68	200	U	80.8	6.2	2.46	7.76	0.08	rainfed	semi-permanent	28	No drainage canal	mixte	Transplanting	No bunding	66	16	10	None	0	0	0	0	5	0	none	Household consumption
239	22	200	U	82.2	6.88	2.42	1.26	0.06	rainfed	semi-permanent	28	Minor drains	No	Transplanting	Simple bunding	1623	0.103	15	Extension service	0	0	0	0	0	0	mineral fertilizer	Market
240	11.14	85	U	86.2	6.88	1.65	2.36	0.08	rainfed	semi-permanent	24	No drainage canal	No	Transplanting	No bunding	95	0.221	4	None	0	0	0	0	0	0	none	Household consumption
241	12.59	40	U	86.2	6.88	4	7.05	0.1	rainfed	semi-permanent	24	Central drain	local	Direct seeding	No bunding	95	1.487	10	None	0	0	0	0	2	0	none	Household consumption
242	92.6	200	U	81.7	6.88	2.42	1.58	0.08	rainfed	semi-permanent	25	No drainage canal	No	Direct seeding	No bunding	63	2.023	12	None	0	0	0	0	0	0	none	Household consumption
243	10.61	75	U	82.2	6.88	1.76	4.09	0.06	rainfed	semi-permanent	32	No drainage canal	No	Transplanting	No bunding	63	0	2	Project	0	0	0	0	0	0	none	Household consumption
244	6.35	30	U	82.2	6.2	1.12	2.89	0.04	rainfed	semi-permanent	28	No drainage canal	No	Transplanting	No bunding	32	0.032	16	None	0	0	0	0	0	0	none	Household consumption and market
245	33.54	200	Flat	86.2	6.88	1.53	5.04	0.05	rainfed	semi-permanent	20	Minor drains	No	Transplanting	Simple bunding	31	0	20	Extension service	0	0	0	0	0	0	mineral fertilizer	Household consumption
246	7.64	150	U	86.2	6.88	2.46	4.96	0.06	rainfed	semi-permanent	24	Minor drains	No	Transplanting	Simple bunding	31	0.031	20	None	0	0	0	0	0	0	none	Household consumption
247	18.55	80	V	86.2	6.2	2.12	5.05	0.06	rainfed	semi-permanent	24	No drainage canal	No	Direct seeding	No bunding	32	2.587	24	None	0	0	0	0	0	0	none	Household consumption
251	12.68	400	Flat	86.2	6.2	2.26	9.01	0.11	rainfed	semi-permanent	28	No drainage canal	local	Transplanting	Simple bunding	132	2.648	6	None	0	0	0	0	0.5	0	none	Household consumption
252	1.9	80	U	84.2	6.2	2.04	4.28	0.06	rainfed	semi-permanent	28	No drainage canal	No	Transplanting	No bunding	132	3.446	5	None	0	0	0	0	0	0	none	Household consumption
253	8.05	70	U	86.2	6.9	2.13	6.58	0.08	rainfed	semi-permanent	52	Central drain	mixte	Transplanting	Simple bunding	132	0.154	5	None	0	0	0	0	0.5	0	mineral fertilizer	Household consumption
254	14.02	150	V	84.2	6.9	2.06	2.14	0.05	rainfed	semi-permanent	28	No drainage canal	No	Direct seeding	No bunding	49	3.826	18	None	0	0	0	0	0	0	none	Household consumption
255	104.48	nd	Flat	81.7	6.2	2.25	4.03	0.06	rainfed	semi-permanent	32	No drainage canal	No	Direct seeding	No bunding	49	8.509	18	None	0	0	0	0	0	0	none	Household consumption
257	10.04	150	U	82.2	6.2	1.49	4.11	0.05	rainfed	semi-permanent	24	Central drain	No	Transplanting	Simple bunding	85	0.012	18	None	0	0	0	0	0	0	none	Household consumption
258	14.09	200	U	84.2	6.9	2.94	8.56	0.09	rainfed	semi-permanent	24	No drainage canal	mixte	Transplanting	Simple bunding	85	5.744	25	None	0	0	0	0	0.5	0	none	Household consumption
263	1.73	70	V	81.7	6.9	1.05	4.08	0.05	rainfed	semi-permanent	24	Central drain	No	Transplanting	Simple bunding	33	1.62	8	None	0	0	0	0	0	0	none	Household consumption
264	11.79	500	Flat	86.2	6.9	2.28	5.27	0.05	rainfed	semi-permanent	24	No drainage canal	No	Transplanting	No bunding	33	1.295	2	None	0	0	0	0	0	0	none	Household consumption
265	15.42	150	U	86.2	6.9	1.08	5.01	0.05	rainfed	semi-permanent	24	No drainage canal	No	nd	No bunding	132	3.901	4	Extension service	0	0	0	0	0	0	mineral fertilizer	Household consumption
271	1	500	Flat	84.2	6.9	1.17	4.12	0.06	rainfed	semi-permanent	24	No drainage canal	No	Transplanting	No bunding	162	0.064	1	None	0	0	0	0	0	0	none	Household consumption
272	0.28	80	U	86.2	6.9	1.06	3.04	0.05	rainfed	semi-permanent	24	No drainage canal	No	Transplanting	No bunding	162	0.293	21	None	0	0	0	0	0	0	none	Household consumption
