# Supplementary material for: Diversity of inland valleys and opportunities for agricultural development in Sierra Leone
Source: PLoS One. 2017 Jun 29;12(6):e0180059. doi: 10.1371/journal.pone.0180059 (PMC5491119; doi:10.1371/journal.pone.0180059)
Supplement: S5 Fig — (CSV) [file pone.0180059.s005.csv]

Inland valley	Sand (%)	Clay (%)	Organic carbon (%)	Available phosphorus (%)	Total nitrogen (%)	Population_density (people/ km2)	Distance_to_road (km)	Distance_to_market (km)	Road_quality	Rice area_rainy season (ha)	vegetable area_rainy season (ha)	other crop area_rainy season (ha)	Rice area_dry season (ha)	Vegetable area_dry season (ha)	Other crop area_dry season (ha)	Soil management	production objective
1	56.4	13.9	2.64	14.34	0.09	1225	0.132	2	Dirt road	5	0	0	2	4	0	mineral fertilizer	Household consumption and market
2	60.4	11.9	3.04	10.56	0.11	489	0.068	2	nd	6	0	0	3	3	0	mineral fertilizer	Household consumption and market
3	68.4	9.9	2.69	6.63	0.13	1072	0.003	2	nd	0	0	0	0	2.4	0	none	Household consumption and market
4	58.4	13.9	3.23	4.73	0.06	104	0.514	2	Dirt road	3.89	0	0	0.1	2.34	0	mineral fertilizer	Household consumption and market
5	66.4	11.9	2.42	10.89	0.1	532	0.539	1	nd	4.57	0	0	0	4.57	0	none	Household consumption and market
6	62.4	11.9	2.94	5.22	0.08	95	0.01	5	Dirt road	4.91	0	0	0	2.1	0	none	Household consumption and market
7	70.4	9.9	3.03	3.52	0.1	95	0	5	Dirt road	4.9	0	0	0	2	0	mineral fertilizer	Household consumption and market
8	72.4	7.9	2.5	1.82	0.12	95	0.421	7	nd	1.22	0	0	0	0.25	0	none	Household consumption
9	72.4	8.42	4.06	4.55	0.1	90	0.044	9	nd	0	0	0	0	0	0	mineral fertilizer	nd
10	72.4	8.42	3.99	6.36	0.08	63	0.287	10	Dirt road	0	0	0	0	0	0	none	Household consumption
11	74.4	8.42	4.2	7.63	0.1	63	6.116	21	nd	0	0	0	0	0	0	mineral fertilizer	Household consumption
12	70.4	7.9	3.52	5.21	0.09	63	0.068	2	Path	4.13	0	0	1	0	0	mineral fertilizer	Household consumption and market
13	72.4	8.42	3.97	2.61	0.08	63	0.509	13	Dirt road	0	0	0	0	0	0	mineral fertilizer	Household consumption and market
14	73.68	8.62	2.1	4.19	0.11	32	0.005	29	nd	2.43	0	0	0	2	0	mineral fertilizer	Market
15	67.68	8.62	1.98	9.24	0.08	31	0.547	2	Dirt road	8.06	0	0	0	0	0	mineral fertilizer	Household consumption
17	75.68	6.62	2.62	6.29	0.1	32	1.993	2	Dirt road	9.76	0	0	0	0	0	none	Household consumption
18	67.68	7.14	4.1	7.4	0.09	32	0.095	33	Paved road	0	0	0	0	0	0	none	Household consumption
19	77.68	6.62	3.29	2.31	0.12	64	3.179	15	Dirt road	4.5	0	0	0	0	0	none	Household consumption
20	79.68	6.62	3.47	1.94	0.1	71	8.597	5	Dirt road	3.15	0	0	0	0	0	none	Household consumption
21	81.68	6.62	3.85	4.72	0.1	71	9.451	1	Path	0.93	0	0	0	0.2	0	mixed	Household consumption
22	66.24	11.14	3.62	6.4	0.11	71	12.764	3	Dirt road	0	0	0	0	0	0	none	Household consumption
23	68.24	8.62	2.44	13.79	0.09	63	14.452	32	nd	1.33	0	0	0	0	0	none	Household consumption
24	72.24	8.62	2.5	9.4	0.12	63	16.843	15	Dirt road	4.51	0	0	0	0	0	none	Household consumption
25	78.24	6.62	3.18	9.41	0.13	63	17.314	27	Dirt road	1.34	0	0	0	0	0	none	Household consumption
26	72.24	6.62	2.34	14.12	0.08	27	24.119	4	Paved road	1.34	0	0	0	1	0	none	Household consumption
27	70.24	6.62	2.56	10.32	0.08	27	22.649	38	nd	4.29	0	0	0	0	0	none	Household consumption
28	66.24	6.62	2.93	9.17	0.11	27	21.814	42	Dirt road	8.47	0	0	0	0	0	none	Household consumption
29	76.24	8.62	3.3	3.69	0.1	27	27.911	4	Dirt road	0.84	0.5	0	0.3	0	0	none	Household consumption
30	70.24	8.62	2.59	4.4	0.11	132	1.293	9	Dirt road	8.77	0	0	0	8.77	0	none	Market
31	68.24	8.62	3.01	10.38	0.1	132	0.858	7	Dirt road	0.37	0	0	0	0.37	0	mineral fertilizer	Household consumption
32	70.24	8.14	3.32	6.65	0.09	132	2.462	11	nd	0	0	0	0	0	0	mixed	Household consumption
33	70.24	8.19	2.65	13.94	0.1	132	2.117	12	nd	0	0	0	0	0	0	mineral fertilizer	Household consumption and market
34	70.96	8.19	3.89	6.46	0.08	132	2.547	8	Dirt road	0	0	0	0	0	0	none	Household consumption
35	72.96	8.62	2.32	4.93	0.09	132	0.097	8	Dirt road	4.59	0	0	0	2.45	0	none	Household consumption
36	60.96	12.62	2.25	9.82	0.08	132	0.027	3	nd	1.37	0	0	1	0	0	none	Household consumption
37	72.96	8.19	3.43	14.84	0.11	132	2.901	5	nd	0	0	0	0	0	0	none	Household consumption
38	60.96	10.62	2.22	18.49	0.1	49	12.18	24	Dirt road	3.42	0	0	0	0	0	none	Household consumption
39	50.96	16.62	3.18	7.3	0.11	49	7.599	13	nd	1.06	0	0	0.2	0	0	none	Household consumption
40	70.96	8.62	2.77	1.16	0.13	49	5.428	2	nd	2.86	0	0	2.86	0	0	none	Household consumption
41	76.96	6.62	3.21	7.67	0.1	49	7.189	3	Dirt road	4.45	0	0	4.45	0	0	none	Household consumption
42	64.96	11.14	5.02	18.59	0.11	49	3.667	14	nd	0	0	0	0	0	0	none	Household consumption
43	76.96	8.62	4.42	6.67	0.08	162	0.002	1	Paved road	6.49	nd	0	0	6.49	0	none	Household consumption
44	52.96	18.62	4.21	3.88	0.09	162	0	0	Dirt road	3.84	0	0	3.84	2	0	mineral fertilizer	Market
45	74.96	8.62	4.43	4.42	0.07	162	0.007	12	Paved road	1.33	0	0	0	1.33	0	none	Household consumption
46	60.96	14.62	4.02	14.53	0.08	162	0.214	7	Paved road	2.25	0	0	1.5	1	0	none	Household consumption
47	70.96	8.62	3.22	8.01	0.08	162	0.751	30	Paved road	4.45	0	0	0	0	0	mineral fertilizer	Household consumption
48	68.96	8.62	3.45	13.88	0.08	162	6.83	7	Dirt road	2.28	0	0	0	0	0	none	Household consumption
49	74.96	6.62	4.69	5.06	0.11	87	19.303	2	nd	2.51	0	0	0	0	0	none	Household consumption
50	80.96	6.62	4.23	10.23	0.1	63	21.464	21	nd	1.36	0	0	1.36	1.1	0	none	Household consumption
51	68.96	11.14	4.69	7.06	0.12	43	0.186	7	nd	0	0	0	0	0	0	none	Household consumption
52	80.96	6.62	3.94	9.78	0.08	43	0.006	10	Paved road	0.62	0	0	0	0.05	0	none	Household consumption
53	76.96	7.14	4.36	9.96	0.09	43	4.567	15	Paved road	0	0	0	0	0	0	none	Market
54	78.96	6.62	4.39	4.46	0.1	43	0.014	15	Dirt road	2.94	0	0	0	0.2	0	none	Household consumption
55	66.96	9.14	4.28	3.46	0.13	95	1.523	14	Path	0	0	0	0	0	0	none	Household consumption
56	74.4	5.9	4.91	8.22	0.13	95	0.012	3	nd	1.7	0	0	0	1.7	0	none	Household consumption
57	74.4	7.9	4.79	21.9	0.08	85	0.006	12	nd	4.39	0	0	0	2	1	none	Market
58	80.4	5.9	5.07	12.5	0.11	85	4.868	4	Dirt road	2	0	0	0	0	0	none	Household consumption and market
59	78.4	5.9	4.83	14.97	0.12	85	6.631	15	nd	0	0	0	0	2	0	none	Market
60	82.4	5.9	4.1	11.34	0.09	85	7.87	7	Dirt road	2.62	0	0	0	2	0.5	none	Household consumption and market
61	74.4	5.9	4.61	20.45	0.1	132	5.833	9	nd	0	0	0	5.49	1	0	none	Market
62	84.4	5.9	4.16	14.93	0.1	133	9.001	0	Dirt road	0	0	0	0	2.88	0	none	Household consumption and market
63	76.4	5.9	4.89	22.03	0.12	132	7.374	1	Dirt road	3.67	0	0	0	0	0	none	Household consumption
64	84.4	5.9	5.31	20.74	0.11	133	11.697	20	nd	0.67	0	0	0	0	0	none	Market
65	76.4	8.16	5.06	11.92	0.09	133	21.585	15	nd	0	0	0	0	0	0	none	Market
66	78.4	5.9	4.93	8.71	0.13	133	15.883	17	nd	0.9	0	0	0	0	0	none	Market
67	83.68	5.9	3.74	7.88	0.13	133	16.331	34	nd	1.29	0	0	0	0.1	0	none	Household consumption
68	81.68	5.9	5.26	19.02	0.09	127	19.557	40	Dirt road	12.81	0	0	6.5	5	0	none	Market
69	71.68	9.9	4.84	1.81	0.12	127	20.358	38	Dirt road	2.85	0	0	0	0	0	none	nd
70	73.68	7.9	4.38	3.35	0.08	127	16.124	48	nd	2.82	0	0	0	0	0	none	Market
71	71.68	5.9	4.34	18.71	0.09	127	18.725	40	Dirt road	2.56	0	0	2	0.1	0.5	none	Household consumption
72	79.68	5.9	3.65	7.76	0.08	127	18.64	50	Dirt road	3.16	0	0	0	0	0	none	Household consumption
73	63.68	11.9	3.92	6.3	0.1	127	11.015	38	nd	1.87	0	0	0.3	0	0	none	Household consumption and market
74	73.68	5.9	4.83	2.59	0.1	33	0.036	22	nd	2.8	0	0	0	1.5	0	none	Household consumption
75	87.68	5.9	4.98	1.73	0.09	33	0.612	25	nd	4.87	0	0	0	0	0	none	Household consumption
76	71.68	7.47	5.48	7.91	0.1	33	1.401	25	Dirt road	0	0	0	0	0	0	none	Household consumption
77	71.68	8.42	3.51	39	0.08	33	3.146	33	nd	0	0	0	0	0	0	none	Household consumption
78	84.24	6.62	4.1	7.34	0.12	33	3.798	17	nd	1.76	0	0	0	0	0	none	Household consumption and market
79	68.24	12.62	4.83	2.96	0.1	33	7.345	10	Dirt road	0.86	0	0	0	0	0	none	Market
80	86.24	6.62	4.98	3.8	0.13	33	17.29	22	Dirt road	1.87	0	0	0	0	0	none	Household consumption
81	86.24	6.62	4.51	12.42	0.09	33	17.539	20	nd	7.69	0	0	0	0	0	none	Household consumption
82	78.24	6.62	4.14	15.18	0.12	33	19.782	16	Dirt road	2.43	0	0	0	0.2	0	none	Household consumption
83	80.24	6.62	5.05	9.92	0.1	33	18.675	17	nd	0.86	0	0	nd	0.1	0	none	Household consumption
84	74.24	6.62	5.34	4.63	0.1	33	17.591	14	nd	5.03	0	0	0	0	0	none	Household consumption
85	68.24	10.62	4.85	7.49	0.1	33	12.669	14	nd	5.48	0	0	0	1.2	0	none	Household consumption
86	56.24	13.14	5.52	11.9	0.1	33	12.326	14	nd	0	0	0	0	0	0	none	Market
87	80.24	6.62	3.39	9.64	0.12	33	12.415	13	nd	0.38	0	0	0	0	0	none	Market
88	80.24	6.62	4.62	11.51	0.11	33	9.357	10	Dirt road	0.94	0	0	0.94	0	0	none	Market
89	86.24	6.62	4.56	4.13	0.08	33	8.429	14	Dirt road	1.62	0	0	0	0	0	none	Household consumption
90	52.24	16.62	3.89	5.44	0.12	1987	0.009	3	Paved road	3.12	0	0	2.12	1	0	none	Market
91	74.24	8.62	4.45	19.96	0.11	1093	0.964	3	Dirt road	2.13	0	0	0	2.13	0	mineral fertilizer	nd
92	82.24	6.62	5.1	6.85	0.13	95	2.437	3	nd	3.28	0	0	0	0	0	mixed	Household consumption
93	82.24	6.88	5.76	20.11	0.14	95	4.079	4	Dirt road	1.9	0	0	0	0	0	none	nd
94	66.24	10.62	4.89	26.15	0.08	1363	0.002	3	nd	2.32	0	0	0	2.32	0	none	Household consumption
95	50.24	12.62	5.05	16.24	0.09	1393	0.049	1	Paved road	0.48	0	0	0	0.48	0	mixed	Market
96	48.24	18.62	4.72	26.43	0.13	1109	0.013	5	Dirt road	0.97	0	0	nd	0.97	0	none	Household consumption
97	86.24	6.62	4.72	20.9	0.11	95	0.915	7	nd	0.63	0	0	0	0	0	none	Household consumption
98	54.24	14.62	4.95	25.6	0.09	157	1.155	4	nd	1.21	0	0	0	0	0	none	Market
99	68.24	6.62	4.55	13.66	0.12	105	0.089	7	nd	1.12	0	0	0	0	0	none	Household consumption
100	56.24	15.14	4.95	7.62	0.08	162	1.354	4	Dirt road	0	0	0	0	0	0	none	Household consumption and market
101	68.24	6.62	3.92	22.9	0.1	95	5.348	8	nd	2.61	0	0	0	2.61	0	mixed	nd
102	64.24	10.62	3.4	30.75	0.12	122	29.104	4	Paved road	2	0.3	0	0	0.2	0	mineral fertilizer	Household consumption and market
103	62.24	10.62	3.07	13.48	0.09	122	29.908	1	Path	12	2	1	0	2	1	mineral fertilizer	Household consumption and market
104	76.24	6.62	2.55	5.54	0.11	122	29.634	1	nd	1.9	0.4	0.2	0	0	0	none	Household consumption
105	72.24	6.62	3.31	2.04	0.13	122	29.796	12	Dirt road	0	0.5	0.5	0	0	0	mineral fertilizer	Household consumption and market
106	54.24	14.62	3.03	12.84	0.1	28	20.001	24	Dirt road	1.2	0.5	0.2	0	0	0	none	Household consumption and market
107	70.24	8.62	2.22	7.29	0.12	28	19.972	37	Path	4	0.7	0.1	0	0	0	none	Household consumption and market
108	82.24	6.62	1.78	11.85	0.11	28	22.37	38	Dirt road	0	0.7	0.2	0	0.4	0.3	none	Household consumption and market
109	72.24	6.62	2.42	5.28	0.13	28	22.143	34	Dirt road	0	0.2	0.2	0	0	0	none	Household consumption and market
110	76.24	6.62	4.16	5.35	0.1	28	24.366	17	Paved road	3	0.6	0	2.4	0	0	mineral fertilizer	Household consumption and market
111	72.24	6.62	4.12	10.04	0.13	33	22.33	16	Dirt road	4	1.5	0.5	0	0	0	none	Household consumption and market
112	64.24	8.62	3.71	5.73	0.1	55	12.561	85	Dirt road	3	0.5	1.2	0	0	0	none	Household consumption and market
113	66.24	8.62	4.33	6.05	0.12	55	12.495	9	Dirt road	1.25	0.6	0.3	0	0	0	none	Household consumption and market
114	66.24	8.62	3.79	5.52	0.11	55	13.303	9	Dirt road	2	0.3	0.1	0	0	0	none	Household consumption and market
115	60.24	8.62	4.23	19.85	0.1	55	13.713	3	Dirt road	3.5	0.1	0.1	0	0.1	0.1	mineral fertilizer	Household consumption and market
116	56.24	12.62	3.66	11.59	0.11	55	16.429	11	Path	1	0	0	0	0	0	none	Household consumption and market
117	74.24	6.62	4.3	13.54	0.09	55	17.208	12	Dirt road	2	0.3	0.2	0	0	0	none	Household consumption and market
118	64.24	6.62	3.42	23.28	0.12	55	17.489	24	nd	1.6	0.2	0.2	0	0	0	none	Household consumption and market
119	70.24	6.62	4.31	25.02	0.08	55	15.421	12	Dirt road	2	0.1	0.1	0	0	0	none	Household consumption
120	80.24	6.62	3.76	3.35	0.09	55	20.08	13	Dirt road	3	0.1	0.1	0	0	0	mineral fertilizer	Household consumption and market
121	74.24	6.62	4.18	11.37	0.13	55	18.864	12	Dirt road	1.2	0.2	0.2	0	0	0	none	Household consumption and market
122	74.24	6.62	2.68	31.16	0.1	55	12.712	8	Dirt road	1.6	0	0	0	0	0	mineral fertilizer	Household consumption and market
123	72.24	6.62	3.15	10.44	0.12	55	12.626	8	Dirt road	1.8	0.2	0.2	0	0	0	none	Household consumption and market
124	64.24	10.62	3.25	14.69	0.1	33	12.297	2	Dirt road	2	0.1	0.2	0	0	0	none	Household consumption
125	62.24	10.62	2.74	3.55	0.13	33	3.974	3	Dirt road	0.4	0.2	0.1	0	0	nd	none	Household consumption
126	60.24	10.62	5.12	17.67	0.1	33	3.449	7	Dirt road	2	0.2	0.1	0	0	0	mineral fertilizer	Household consumption and market
127	52.24	16.62	3.12	9.79	0.09	33	6.527	5	Dirt road	2	0.1	0.1	0	0	0	none	Household consumption and market
128	68.24	8.62	3.28	8.18	0.11	34	0.295	2	nd	2.4	0.2	0.3	0	0	0	mineral fertilizer	Household consumption and market
129	70.4	7.9	3.87	2.08	0.09	33	0.097	25	Dirt road	3	0.2	0.1	0	0	0	none	Household consumption and market
130	72.4	7.9	3.7	2.12	0.13	56	0	24	Dirt road	2	0	0	0	0	0	none	Household consumption
131	64.4	11.9	3.95	10.94	0.13	56	0.194	6	Dirt road	1.2	0	0	0	0	0	none	Household consumption and market
132	66.4	11.9	3.14	5.89	0.1	38	2.685	26	nd	5	0.2	0.2	0	0	0	none	Household consumption and market
133	78.4	5.9	3.22	8.29	0.12	56	1.025	15	Dirt road	1.2	0.1	0.1	0	0	0	none	Household consumption
134	80.4	5.9	4.54	2.37	0.11	56	0	20	nd	2.4	0	0	0	0	0	none	Household consumption
135	54.4	15.9	2.45	3.42	0.1	56	0.136	18	Dirt road	1.6	0	0	0	0	0	none	Household consumption
136	82.4	5.9	2.48	9.49	0.12	56	0.207	19	nd	1.2	0	0	0	0	0	none	Household consumption
137	76.4	5.9	3.7	8.53	0.09	56	9.395	25	Dirt road	4	0	0	0	0	0	none	Household consumption and market
138	46.4	17.9	3.21	8.29	0.08	56	7.289	25	Dirt road	3	0	0	0	0	0	none	Household consumption and market
139	80.4	5.9	3.92	5.79	0.12	28	17.023	36	Dirt road	1.2	0	0	0	0	0	none	Household consumption and market
140	58.4	13.9	3.79	25.4	0.1	28	16.604	36	Dirt road	1.1	0.2	0.2	0	0	0	mineral fertilizer	Household consumption and market
141	86.4	5.9	3.3	13.07	0.1	28	16.414	36	Dirt road	1.1	0.1	0.1	0	0	0	none	Household consumption and market
142	78.4	5.9	3.88	19.17	0.12	28	16.093	36	Dirt road	1.2	0.1	0.1	0	0	0	none	Household consumption and market
143	80.4	5.9	2.42	8.12	0.08	28	15.606	35	Dirt road	0.3	0	0	0	0	0	none	Household consumption and market
144	68.4	7.9	2.13	5.69	0.09	36	12.876	26	Dirt road	1.6	0.2	0.2	0	0	0	mineral fertilizer	Household consumption and market
145	68.4	5.9	2.66	2.14	0.1	43	12.352	26	Dirt road	2.4	0	0	0	0	0	mineral fertilizer	Household consumption and market
146	72.4	7.9	3.94	7.57	0.11	28	13.45	26	nd	1.2	0	0	0	0	0	none	Household consumption and market
147	78.4	5.9	4.06	20.05	0.1	28	13.486	26	Dirt road	0.8	0	0	0	0	0	none	Household consumption and market
148	70.4	7.9	3.33	11.98	0.08	28	13.759	34	Dirt road	2	0.2	0.1	0	0	0	mineral fertilizer	Household consumption and market
149	76.4	5.9	3.44	6.66	0.09	28	13.553	34	Dirt road	2	0	0	0	0	0	mineral fertilizer	Household consumption and market
150	54.4	13.9	4.32	3.85	0.08	28	14.595	36	Dirt road	1.2	0	0	0	0	0	mineral fertilizer	Household consumption and market
151	64.4	9.9	4.31	8.19	0.09	40	11.059	32	Dirt road	1.1	0	0	0	0	0	none	Household consumption and market
152	70.4	7.9	3.62	11.14	0.09	40	10.891	32	Dirt road	1.8	0	0	0	0	0	none	Household consumption and market
153	72.4	5.9	3.49	8.3	0.1	40	9.069	38	Dirt road	0.8	0	0	0	0	0	none	Household consumption and market
154	80.4	5.9	3.75	2.62	0.1	40	9.404	38	Dirt road	1.2	0	0	0	0	0	none	Household consumption and market
155	74.4	7.9	2.88	5.47	0.11	40	11.276	32	Dirt road	2	0.5	0	0	0	0	none	Household consumption and market
156	78.4	5.9	3.04	11.96	0.13	40	11.63	38	nd	2.5	0.5	0	0	0	0	none	nd
157	76.4	5.9	2.75	5.85	0.1	70	9.248	3	Dirt road	2	0	0	0	0	0	none	Household consumption and market
158	74.96	6.62	3.48	12.4	0.12	70	8.427	3	Dirt road	3.6	0	0	0	0	0	none	nd
159	74.96	6.62	2.58	17.97	0.08	70	6.033	17	nd	1.8	0.8	0.5	0	0	0	mineral fertilizer	Household consumption and market
160	76.96	6.62	3.88	24.91	0.13	108	5.779	26	Paved road	2	0	0	0	0	0	none	Household consumption and market
161	68.96	8.62	3.95	7.08	0.1	108	5.527	26	Paved road	1.6	0	0	0	0	0	none	Household consumption and market
162	70.24	8.62	4.26	18.03	0.13	132	3.709	26	Dirt road	1.6	0.3	0	0	0.3	0	none	Household consumption and market
163	62.24	8.62	4.47	7.81	0.1	110	4.654	26	Dirt road	1.2	0	0	0	0	0	none	Household consumption and market
164	60.24	10.62	3.94	2.2	0.12	108	16.287	36	Dirt road	2.8	0.1	0.1	0	0.2	0.2	none	Household consumption and market
165	58.24	12.62	3.35	2.21	0.08	108	14.477	30	Dirt road	0.8	0	0	0	0	0	none	Household consumption
166	66.24	8.62	2.81	6.6	0.09	108	14.586	36	Dirt road	0.8	0	0	0	0	0	none	Household consumption and market
167	76.24	6.62	3.42	5.83	0.08	108	14.305	36	Dirt road	0.8	0	0	0	0	0	none	Household consumption and market
168	66.24	10.62	2.95	11.43	0.12	105	1.453	25	Dirt road	0.4	0.2	0.2	0	0	0	none	Household consumption and market
169	80.24	6.62	1.83	3.34	0.11	7	0.401	7	Paved road	0.8	0.2	0.2	0	0	0	mineral fertilizer	Household consumption and market
170	78.4	5.9	3.81	22.31	0.12	105	0.25	9	Dirt road	1.6	1	1	0	1	1	none	Household consumption and market
171	48.4	17.9	3.34	5.78	0.12	105	0.061	9	Dirt road	1.2	0.2	0.3	0	1.2	1.2	none	Household consumption and market
172	72.4	5.9	1.42	8.84	0.13	105	7.996	6	Dirt road	3.6	0.4	0.4	0.8	0	0	mineral fertilizer	Household consumption and market
173	66.4	9.9	3.35	13.42	0.13	101	15.373	5	Dirt road	1.6	0	0	0	1	0.5	mineral fertilizer	Household consumption and market
174	52.4	15.9	4.34	3.01	0.1	101	15.863	5	Dirt road	2	1	1	0	1	1	none	Household consumption and market
175	84.4	5.9	4.01	3.58	0.08	101	9.78	3	Dirt road	4	0.5	0.5	0	0.2	0.2	mineral fertilizer	Household consumption and market
176	38.4	21.9	3.78	3.61	0.09	105	4.944	5	Dirt road	0.8	0	0	0	0.6	0.6	none	Household consumption and market
177	72.4	7.9	3.09	5.8	0.08	7	2.507	7	Dirt road	1.2	0	0	0	0	0	none	Household consumption
178	66.4	9.9	3.54	6.29	0.1	7	2.337	7	Dirt road	2.8	0	0	0	2	0.5	none	Household consumption
179	70.4	7.9	2.73	15.96	0.09	5	2.645	5	Dirt road	0.8	0	0	0	0.5	0.5	none	Household consumption and market
180	70.4	7.9	3.33	19.98	0.08	9	0.184	9	Paved road	2.8	2	2	0	1.5	1.5	none	Household consumption and market
181	58.24	15.34	3.07	7.68	0.13	575	0.017	9	Paved road	6	0	0	6	0	0	mineral fertilizer	Household consumption and market
182	54.24	13.34	3.95	9.17	0.1	1575	0.021	9	nd	3.2	0	0	3.2	0	0	mineral fertilizer	Household consumption and market
183	72.24	7.34	4.1	6.53	0.11	3571	0	9	Paved road	4.4	0	0	4.4	0	0	mineral fertilizer	Household consumption and market
184	76.24	7.34	4.51	2.17	0.1	21	0.634	21	Dirt road	3	0	0	2.8	0	0	mineral fertilizer	Household consumption and market
186	80.24	7.34	2.98	2.15	0.08	3	0.216	3	Dirt road	4.8	0	0	2	0	0	mineral fertilizer	Household consumption and market
187	82.24	7.34	3.46	7.54	0.09	12	0.575	12	Dirt road	0.6	0	0	0	0	0	none	Household consumption and market
188	72.24	7.34	4.24	8.56	0.1	25	0.136	25	Dirt road	3	0	0	0	0.3	0.3	none	Household consumption and market
189	74.24	9.34	3.42	9.52	0.12	3	0.004	3	Dirt road	5	0	0	0	0.5	0.5	mineral fertilizer	Household consumption and market
190	70.24	7.34	3.37	1.76	0.13	105	0.2	2	Paved road	1.6	0	0	0	0.4	0.4	mineral fertilizer	Household consumption and market
191	72.24	7.34	4.27	1.32	0.12	105	0.013	2	Paved road	1.6	0	0	0	0.3	0.3	mineral fertilizer	Household consumption and market
192	76.24	7.34	3.88	18.02	0.12	105	0.003	3	Paved road	3	0	0	0.4	0	0	mineral fertilizer	Household consumption and market
193	80.8	7.34	4.39	21.21	0.1	105	0.017	14	Paved road	2.6	0	0	0	0.2	0.2	mineral fertilizer	Household consumption and market
194	72.8	7.34	3.53	9.89	0.1	105	0.206	17	Paved road	4.8	0	0	2	0.3	0.3	none	Household consumption and market
195	74.8	7.34	4.28	2.61	0.13	105	0.008	19	Paved road	4	0	0	1.6	0.3	0.3	mineral fertilizer	nd
196	80.8	7.34	4.11	3.39	0.09	105	0.004	19	Paved road	2.4	0	0	1.6	0.2	0.2	mineral fertilizer	Household consumption and market
197	40.8	21.34	3.87	8.92	0.1	105	1.294	2	Dirt road	1	0	0	0	0.4	0.4	none	Household consumption and market
198	50.8	17.34	3.43	32.92	0.1	105	1.201	2	Dirt road	0.8	0	0	0	0.2	0.2	none	Household consumption
199	76.8	7.34	4.55	10.73	0.12	105	1.703	5	Dirt road	2	0	0	0	0.3	0.3	none	Household consumption
200	68.8	9.34	2.72	7.39	0.11	105	0.035	2	Dirt road	0.8	0	0	0	0.4	0.4	none	Household consumption
201	84.8	7.34	2.86	1	0.1	105	0.941	10	Paved road	1.2	0	0	0	0.3	0.4	none	Household consumption and market
202	80.8	7.34	3.57	9.8	0.13	105	0.992	10	Paved road	1.8	0	0	0	0.2	0.2	none	Household consumption and market
203	84.8	6.2	1.69	2.11	0.07	8	0.641	8	Paved road	0	0	0	0	0	0	mineral fertilizer	nd
204	80.8	6.2	2.95	6.65	0.08	2	0.235	2	n.a.	2	nd	nd	0	nd	nd	none	nd
205	82.2	6.9	3.23	7.84	0.1	28	0.155	28	Paved road	0	nd	nd	0	nd	1	none	Household consumption
206	84.2	7.6	2.55	6.23	0.09	0	0.038	0	Dirt road	0	0	0	0	1	0	none	Household consumption
207	82.2	6.2	1.21	1.56	0.1	0	0.798	0	Dirt road	0	0	0	0	0	0	none	Household consumption
208	84.2	6.9	2.03	1.11	0.06	6	1.089	6	Dirt road	0	0	0	0	0	0	mineral fertilizer	Household consumption
209	80.8	6.2	1.22	2.84	0.06	15	7.715	15	Dirt road	0	0	0	0	0	0	none	Household consumption
210	84.2	6.9	2.46	9.32	0.11	15	9.367	15	Dirt road	0	0	0	0	2	0	none	nd
211	82.2	7.6	1.3	1.54	0.06	9	5.356	9	Dirt road	0	0	0	0	0	0	none	Household consumption
212	80.8	6.2	1.82	2.06	0.06	8	0.012	8	Dirt road	0	0	0	0	0	0	none	Household consumption and market
213	84.2	6.9	2.04	2.11	0.05	70	0.397	25	n.a.	0	0	0	0	0	0	mineral fertilizer	Household consumption
214	82.2	6.2	1.53	1.23	0.07	70	3.022	12	Dirt road	0	0	0	0	0	0	none	Household consumption
215	82.2	6.9	1.52	2.54	0.07	70	3.948	12	Dirt road	0	0	0	0	0	0	none	Household consumption
216	84.2	6.2	1.37	1.06	0.05	70	9.983	28	Dirt road	0	0	0	0	0	0	none	Market
217	84.2	7.6	1.54	2.86	0.06	70	12.196	24	n.a.	0	0	0	0	0	0	none	Household consumption
218	80.8	6.2	1.06	4.35	0.03	70	2.531	24	Dirt road	0	0	0	0	0	0	mineral fertilizer	Household consumption
219	84.2	6.2	1.22	5.2	0.03	70	5.543	17	Dirt road	0	0	0	0	0	0	none	Market
220	82.2	8.2	1.52	3.21	0.05	70	6.112	18	Dirt road	0	0	0	0	0	0	mineral fertilizer	Household consumption
221	86.2	6.2	1.27	2.65	0.05	1861	0.625	4	nd	0	0	0	0	0	0	none	nd
222	84.2	6.2	2.96	9.82	0.08	105	1.075	8	n.a.	0	0	0	0	1	0	none	Market
223	84.2	6.2	1.54	3.69	0.04	105	5.983	6	Path	0	0	0	0	0	0	none	Market
224	84.2	8.2	1.36	3.41	0.06	105	8.208	9	Path	0	0	0	0	0	0	none	Household consumption
225	84.2	6.2	3.01	7.85	0.1	101	9.891	2	Dirt road	0	0	0	0	2	0	none	Household consumption
226	86.2	6.9	1.05	2.54	0.04	101	14.33	4	Dirt road	0	0	0	0	0	0	none	Household consumption
227	82.2	7.6	1.22	3.85	0.04	101	18.084	40	Dirt road	0	0	0	0	0	0	none	Market
228	80.8	6.2	1.57	2.55	0.06	122	22.657	9	Dirt road	0	0	0	0	0	0	none	Household consumption
229	80.8	6.9	1.32	2.86	0.04	122	24.756	3	Dirt road	0	0	0	0	0	0	mineral fertilizer	Household consumption
230	82.2	6.2	1.09	1.95	0.06	122	26.971	2	Path	0	0	0	0	0	0	none	Household consumption
231	84.2	7.6	1.53	2.56	0.05	122	31.742	0	Dirt road	0	0	0	0	0	0	none	Household consumption
232	82.2	6.2	1.44	3.45	0.06	56	34.629	7	Paved road	0	0	0	0	0	0	none	Household consumption
233	80.8	6.9	1.28	3.65	0.04	56	36.387	36	Dirt road	0	0	0	0	0	0	none	Household consumption
234	84.2	7.6	1.58	2.76	0.05	56	30.855	16	Dirt road	0	0	0	0	0	0	none	Household consumption
235	84.2	7.6	1.23	3.11	0.04	66	16	12	Dirt road	0	0	0	0	0	0	none	Household consumption
236	82.2	6.2	1.12	2.82	0.04	66	16	19	Dirt road	0	0	0	0	0	0	none	Market
237	80.8	6.9	2.18	9.31	0.09	66	16	11	Dirt road	0	0	0	0	2	0	none	Household consumption
238	80.8	6.2	2.46	7.76	0.08	66	16	10	Dirt road	0	0	0	0	5	0	none	Household consumption
239	82.2	6.88	2.42	1.26	0.06	1623	0.103	15	Dirt road	0	0	0	0	0	0	mineral fertilizer	Market
240	86.2	6.88	1.65	2.36	0.08	95	0.221	4	Paved road	0	0	0	0	0	0	none	Household consumption
241	86.2	6.88	4	7.05	0.1	95	1.487	10	Dirt road	0	0	0	0	2	0	none	Household consumption
242	81.7	6.88	2.42	1.58	0.08	63	2.023	12	Dirt road	0	0	0	0	0	0	none	Household consumption
243	82.2	6.88	1.76	4.09	0.06	63	0	2	Dirt road	0	0	0	0	0	0	none	Household consumption
244	82.2	6.2	1.12	2.89	0.04	32	0.032	16	Paved road	0	0	0	0	0	0	none	Household consumption and market
245	86.2	6.88	1.53	5.04	0.05	31	0	20	Dirt road	0	0	0	0	0	0	mineral fertilizer	Household consumption
246	86.2	6.88	2.46	4.96	0.06	31	0.031	20	Path	0	0	0	0	0	0	none	Household consumption
247	86.2	6.2	2.12	5.05	0.06	32	2.587	24	Dirt road	0	0	0	0	0	0	none	Household consumption
251	86.2	6.2	2.26	9.01	0.11	132	2.648	6	Path	0	0	0	0	0.5	0	none	Household consumption
252	84.2	6.2	2.04	4.28	0.06	132	3.446	5	Dirt road	0	0	0	0	0	0	none	Household consumption
253	86.2	6.9	2.13	6.58	0.08	132	0.154	5	Path	0	0	0	0	0.5	0	mineral fertilizer	Household consumption
254	84.2	6.9	2.06	2.14	0.05	49	3.826	18	Dirt road	0	0	0	0	0	0	none	Household consumption
255	81.7	6.2	2.25	4.03	0.06	49	8.509	18	Dirt road	0	0	0	0	0	0	none	Household consumption
257	82.2	6.2	1.49	4.11	0.05	85	0.012	18	Paved road	0	0	0	0	0	0	none	Household consumption
258	84.2	6.9	2.94	8.56	0.09	85	5.744	25	Dirt road	0	0	0	0	0.5	0	none	Household consumption
263	81.7	6.9	1.05	4.08	0.05	33	1.62	8	Dirt road	0	0	0	0	0	0	none	Household consumption
264	86.2	6.9	2.28	5.27	0.05	33	1.295	2	Dirt road	0	0	0	0	0	0	none	Household consumption
265	86.2	6.9	1.08	5.01	0.05	132	3.901	4	Dirt road	0	0	0	0	0	0	mineral fertilizer	Household consumption
271	84.2	6.9	1.17	4.12	0.06	162	0.064	1	x	0	0	0	0	0	0	none	Household consumption
272	86.2	6.9	1.06	3.04	0.05	162	0.293	21	x	0	0	0	0	0	0	none	Household consumption
