# Supplementary material for: Diversity of inland valleys and opportunities for agricultural development in Sierra Leone
Source: PLoS One. 2017 Jun 29;12(6):e0180059. doi: 10.1371/journal.pone.0180059 (PMC5491119; doi:10.1371/journal.pone.0180059)
Supplement: S1 Table — (CSV) [file pone.0180059.s006.csv]

Inland valley	District	Chiefdom	Area/Size (ha)	Width (m)	Shape	Sand (%)	Clay (%)	Organic carbon (%)	Available phosphorus (%)	Total nitrogen (%)	Annual rainfall (mm)	Water source	Flooding regime	Flooding duration (week)	Duration of emerging water table (week)	Drainage infrastructures	Irrigation infrastructures	Uses	Rice area_rainy season (ha)	vegetable area_rainy season (ha)	other crop area_rainy season (ha)	Rice area_dry season (ha)	Vegetable area_dry season (ha)	Other crop area_dry season (ha)	Varieties	Planting	Soil management	Bunds	Population_density (people/ km2)	Distance_to_road (km)	Distance_to_market (km)	Road_quality	Land owner	Ethnic groups	Percentage of men (%)	mode of exploitation	Source of inputs	production objective
1	Bo	Kakua	5.28	60	U	56.4	13.9	2.64	14.34	0.09	1019.97	supplemental irrigation	seasonal	1	1	Central drain	river diversion	agriculture	5	0	0	2	4	0	mixte	Transplanting	mineral fertilizer	Simple bunding	1225	0.132	2	Dirt road	Families	Limba	26.67	Collective	In the village	Household consumption and market
2	Bo	Kakua	5.94	75	U	60.4	11.9	3.04	10.56	0.11	1019.97	rainfed	seasonal	1	2	Minor drains	mixed	agriculture	6	0	0	3	3	0	mixte	Transplanting	mineral fertilizer	Simple bunding	489	0.068	2	nd	Families	Mende	55.88	Collective	51-100 km	Household consumption and market
3	Bo	Kakua	7.27	45	U	68.4	9.9	2.69	6.63	0.13	1032.15	rainfed	seasonal	2	2	No drainage canal	mixed	agriculture	0	0	0	0	2.4	0	improved	Transplanting	none	Simple bunding	1072	0.003	2	nd	Families	Tenue	57.14	Collective	at ? 25km	Household consumption and market
4	Bo	Kakua	3.87	55	V	58.4	13.9	3.23	4.73	0.06	1032.15	rainfed	seasonal	2	3	Central drain	mixed	agriculture	3.89	0	0	0.1	2.34	0	local	Transplanting	mineral fertilizer	No bunding	104	0.514	2	Dirt road	Individual	Mende	38.1	Individual	In the village	Household consumption and market
5	Bo	Kakua	4.54	70	V	66.4	11.9	2.42	10.89	0.1	1032.15	rainfed	seasonal	0.5	1	No drainage canal	mixed	agriculture	4.57	0	0	0	4.57	0	mixte	Transplanting	none	No bunding	532	0.539	1	nd	Families	Limba	59.09	Individual	In the village	Household consumption and market
6	Bo	Kakua	4.87	30	U	62.4	11.9	2.94	5.22	0.08	1019.97	rainfed	seasonal	1	2	Central drain	river diversion	agriculture	4.91	0	0	0	2.1	0	local	Transplanting	none	Simple bunding	95	0.01	5	Dirt road	Families	Mende	73.33	Individual	In the village	Household consumption and market
7	Bo	Kakua	4.95	30	U	70.4	9.9	3.03	3.52	0.1	1019.97	rainfed	seasonal	1	2	Minor drains	river diversion	agriculture	4.9	0	0	0	2	0	mixte	Transplanting	mineral fertilizer	Simple bunding	95	0	5	Dirt road	Families	Mende	68.18	Collective	In the village	Household consumption and market
8	Bo	Kakua	1.22	20	U	72.4	7.9	2.5	1.82	0.12	1019.97	rainfed	seasonal	1	4	No drainage canal	river diversion	agriculture	1.22	0	0	0	0.25	0	local	Transplanting	none	Simple bunding	95	0.421	7	nd	Families	Mende	37.5	Collective	In the village	Household consumption
9	Bo	Selenga	1.51	15	U	72.4	8.42	4.06	4.55	0.1	1027.44	rainfed	semi-permanent	16	20	No drainage canal	none	Natural vegetation	0	0	0	0	0	0	No	Transplanting	mineral fertilizer	Simple bunding	90	0.044	9	nd	Families	Mende	57.5	Collective	In the village	nd
10	Bo	Selenga	2.11	10	U	72.4	8.42	3.99	6.36	0.08	1027.44	rainfed	semi-permanent	16	20	No drainage canal	none	Natural vegetation	0	0	0	0	0	0	No	Transplanting	none	No bunding	63	0.287	10	Dirt road	Families	Mende	40	Individual	In the village	Household consumption
11	Bo	Selenga	1.54	40	Flat	74.4	8.42	4.2	7.63	0.1	1021.31	rainfed	semi-permanent	16	20	Central drain	none	Natural vegetation	0	0	0	0	0	0	No	Transplanting	mineral fertilizer	Simple bunding	63	6.116	21	nd	Families	Mende	93.75	Collective	In the village	Household consumption
12	Bo	Selenga	4.11	70	Flat	70.4	7.9	3.52	5.21	0.09	1027.44	rainfed	seasonal	1	1	Minor drains	river diversion	agriculture	4.13	0	0	1	0	0	mixte	Transplanting	mineral fertilizer	Simple bunding	63	0.068	2	Path	Families	Mende	100	Individual	at 25-50 km	Household consumption and market
13	Bo	Selenga	4.09	42	V	72.4	8.42	3.97	2.61	0.08	1027.44	rainfed	semi-permanent	16	20	Central drain	none	Natural vegetation	0	0	0	0	0	0	No	Transplanting	mineral fertilizer	Simple bunding	63	0.509	13	Dirt road	Families	Mende	58.33	Collective	In the village	Household consumption and market
14	Bo	Valunia	2.42	200	Flat	73.68	8.62	2.1	4.19	0.11	1003.75	rainfed	seasonal	2	2	Central drain	river diversion	agriculture	2.43	0	0	0	2	0	improved	Transplanting	mineral fertilizer	Simple bunding	32	0.005	29	nd	Families	Mende	25	Collective	at ? 25km	Market
15	Bo	Valunia	8.01	120	Flat	67.68	8.62	1.98	9.24	0.08	1003.75	rainfed	seasonal	1	2	No drainage canal	mixed	agriculture	8.06	0	0	0	0	0	mixte	Transplanting	mineral fertilizer	No bunding	31	0.547	2	Dirt road	Families	Mende	66.67	Individual	In the village	Household consumption
17	Bo	Valunia	9.7	45	U	75.68	6.62	2.62	6.29	0.1	1003.75	rainfed	seasonal	1	1	No drainage canal	mixed	agriculture	9.76	0	0	0	0	0	local	Transplanting	none	No bunding	32	1.993	2	Dirt road	Families	Mende	60	Collective	at ? 25km	Household consumption
18	Bo	Valunia	1.17	30	U	67.68	7.14	4.1	7.4	0.09	1003.75	rainfed	semi-permanent	16	20	No drainage canal	none	Natural vegetation	0	0	0	0	0	0	No	Transplanting	none	No bunding	32	0.095	33	Paved road	Families	Mende	57.14	Collective	In the village	Household consumption
19	Bo	Niawa	7.8	80	V	77.68	6.62	3.29	2.31	0.12	1027.44	rainfed	seasonal	2	2	No drainage canal	mixed	agriculture	4.5	0	0	0	0	0	local	Transplanting	none	No bunding	64	3.179	15	Dirt road	Families	Mende	64.29	Collective	In the village	Household consumption
20	Bo	Niawa	3.44	46	V	79.68	6.62	3.47	1.94	0.1	1001.97	rainfed	seasonal	2	2	No drainage canal	mixed	agriculture	3.15	0	0	0	0	0	local	Transplanting	none	No bunding	71	8.597	5	Dirt road	Families	Mende	80	Individual	In the village	Household consumption
21	Bo	Niawa	0.92	60	Flat	81.68	6.62	3.85	4.72	0.1	1001.97	rainfed	seasonal	2	3	No drainage canal	mixed	agriculture	0.93	0	0	0	0.2	0	mixte	Transplanting	mixed	No bunding	71	9.451	1	Path	Families	Mende	100	Collective	In the village	Household consumption
22	Bo	Niawa	2.41	18	V	66.24	11.14	3.62	6.4	0.11	1001.97	rainfed	semi-permanent	16	20	No drainage canal	none	Natural vegetation	0	0	0	0	0	0	No	Transplanting	none	No bunding	71	12.764	3	Dirt road	Families	Mende	100	Collective	In the village	Household consumption
23	Bo	Bagbe	1.32	75	Flat	68.24	8.62	2.44	13.79	0.09	1001.97	rainfed	seasonal	3	4	Minor drains	mixed	agriculture	1.33	0	0	0	0	0	mixte	Transplanting	none	Simple bunding	63	14.452	32	nd	Families	Mende	50	Collective	In the village	Household consumption
24	Bo	Niawa	4.48	70	Flat	72.24	8.62	2.5	9.4	0.12	967.45	rainfed	seasonal	3	4	Central drain	mixed	agriculture	4.51	0	0	0	0	0	local	Transplanting	none	Simple bunding	63	16.843	15	Dirt road	Families	Mende	65	Collective	at 25-50 km	Household consumption
25	Bo	Bagbe	1.55	30	Flat	78.24	6.62	3.18	9.41	0.13	967.45	rainfed	seasonal	3	3	No drainage canal	mixed	agriculture	1.34	0	0	0	0	0	mixte	Transplanting	none	No bunding	63	17.314	27	Dirt road	Families	Mende	66.67	Individual	In the village	Household consumption
26	Bo	Komboya	1.51	75	V	72.24	6.62	2.34	14.12	0.08	985.73	rainfed	seasonal	2	2	No drainage canal	mixed	agriculture	1.34	0	0	0	1	0	mixte	Transplanting	none	No bunding	27	24.119	4	Paved road	Families	Mende	66.67	Collective	In the village	Household consumption
27	Bo	Komboya	4.26	120	U	70.24	6.62	2.56	10.32	0.08	985.73	rainfed	seasonal	3	3	Central drain	mixed	agriculture	4.29	0	0	0	0	0	mixte	Transplanting	none	Simple bunding	27	22.649	38	nd	Families	Mende	65	Collective	In the village	Household consumption
28	Bo	Komboya	3.07	140	U	66.24	6.62	2.93	9.17	0.11	985.73	rainfed	seasonal	2	3	Central drain	river diversion	agriculture	8.47	0	0	0	0	0	mixte	Transplanting	none	Simple bunding	27	21.814	42	Dirt road	Families	Mende	100	Individual	at 25-50 km	Household consumption
29	Bo	Komboya	0.84	40	U	76.24	8.62	3.3	3.69	0.1	975.67	rainfed	seasonal	2	2	Central drain	mixed	agriculture	0.84	0.5	0	0.3	0	0	mixte	Transplanting	none	Simple bunding	27	27.911	4	Dirt road	Families	Mende	100	Individual	In the village	Household consumption
30	Bo	Tikonko	8.72	48	U	70.24	8.62	2.59	4.4	0.11	1001.85	rainfed	seasonal	3	3	Central drain	mixed	agriculture	8.77	0	0	0	8.77	0	improved	Transplanting	none	Simple bunding	132	1.293	9	Dirt road	Families	Mende	55.56	Collective	In the village	Market
31	Bo	Tikonko	0.37	100	Flat	68.24	8.62	3.01	10.38	0.1	1001.85	rainfed	seasonal	0.5	1	No drainage canal	mixed	agriculture	0.37	0	0	0	0.37	0	improved	Transplanting	mineral fertilizer	No bunding	132	0.858	7	Dirt road	Families	Mende	100	Individual	In the village	Household consumption
32	Bo	Tikonko	2.29	40	U	70.24	8.14	3.32	6.65	0.09	1001.85	rainfed	seasonal	2	2	Central drain	none	Natural vegetation	0	0	0	0	0	0	No	Transplanting	mixed	Simple bunding	132	2.462	11	nd	Families	Mende	100	Individual	In the village	Household consumption
33	Bo	Tikonko	0.72	75	V	70.24	8.19	2.65	13.94	0.1	1001.85	rainfed	seasonal	3	6	Central drain	none	Natural vegetation	0	0	0	0	0	0	No	Transplanting	mineral fertilizer	No bunding	132	2.117	12	nd	Families	Mende	100	nd	In the village	Household consumption and market
34	Bo	Tikonko	3.34	30	U	70.96	8.19	3.89	6.46	0.08	1001.85	rainfed	seasonal	0.5	0.5	Central drain	none	Natural vegetation	0	0	0	0	0	0	No	Transplanting	none	Simple bunding	132	2.547	8	Dirt road	Families	Mende	75	Collective	In the village	Household consumption
35	Bo	Tikonko	4.57	45	V	72.96	8.62	2.32	4.93	0.09	1001.85	rainfed	seasonal	6	6	No drainage canal	mixed	agriculture	4.59	0	0	0	2.45	0	local	Transplanting	none	No bunding	132	0.097	8	Dirt road	Families	Mende	75	Both	In the village	Household consumption
36	Bo	Tikonko	1.36	120	Flat	60.96	12.62	2.25	9.82	0.08	1001.85	rainfed	seasonal	2	3	Central drain	river diversion	agriculture	1.37	0	0	1	0	0	mixte	Transplanting	none	Simple bunding	132	0.027	3	nd	Families	Mende	60	Individual	In the village	Household consumption
37	Bo	Tikonko	1.04	45	U	72.96	8.19	3.43	14.84	0.11	1001.85	rainfed	seasonal	3	3	No drainage canal	none	Natural vegetation	0	0	0	0	0	0	No	Transplanting	none	No bunding	132	2.901	5	nd	Families	Mende	100	Individual	In the village	Household consumption
38	Bo	Bumpeh	3.39	130	Flat	60.96	10.62	2.22	18.49	0.1	1010.2	rainfed	seasonal	0.5	0.5	No drainage canal	mixed	agriculture	3.42	0	0	0	0	0	mixte	Transplanting	none	No bunding	49	12.18	24	Dirt road	Families	Mende	85.71	Individual	In the village	Household consumption
39	Bo	Bumpeh	1.26	200	Flat	50.96	16.62	3.18	7.3	0.11	963.3	rainfed	seasonal	2	2	Central drain	river diversion	agriculture	1.06	0	0	0.2	0	0	mixte	Transplanting	none	Simple bunding	49	7.599	13	nd	Families	Mende	71.43	Collective	In the village	Household consumption
40	Bo	Bumpeh	2.84	75	U	70.96	8.62	2.77	1.16	0.13	963.3	rainfed	seasonal	3	3	Central drain	river diversion	agriculture	2.86	0	0	2.86	0	0	mixte	Transplanting	none	Simple bunding	49	5.428	2	nd	Families	Mende	81.82	Individual	In the village	Household consumption
41	Bo	Bumpeh	4.42	120	U	76.96	6.62	3.21	7.67	0.1	963.3	rainfed	seasonal	2	4	Central drain	river diversion	agriculture	4.45	0	0	4.45	0	0	mixte	Transplanting	none	Simple bunding	49	7.189	3	Dirt road	Families	Mende	72	Individual	In the village	Household consumption
42	Bo	Bumpeh	1.47	80	U	64.96	11.14	5.02	18.59	0.11	963.3	rainfed	semi-permanent	16	20	No drainage canal	none	Natural vegetation	0	0	0	0	0	0	No	Transplanting	none	No bunding	49	3.667	14	nd	Families	Mende	73.33	Individual	In the village	Household consumption
43	Bo	Boama	6.46	200	U	76.96	8.62	4.42	6.67	0.08	1013.65	rainfed	seasonal	4	4	Central drain	river diversion	agriculture	6.49	nd	0	0	6.49	0	mixte	Transplanting	none	Simple bunding	162	0.002	1	Paved road	Families	Mende	80	Individual	In the village	Household consumption
44	Bo	Boama	3.81	70	U	52.96	18.62	4.21	3.88	0.09	998.79	rainfed	seasonal	3	3	Central drain	river diversion	agriculture	3.84	0	0	3.84	2	0	improved	Transplanting	mineral fertilizer	Simple bunding	162	0	0	Dirt road	Families	Mende	58.82	Collective	In the village	Market
45	Bo	Boama	1.32	30	U	74.96	8.62	4.43	4.42	0.07	998.79	rainfed	seasonal	3	4	No drainage canal	mixed	agriculture	1.33	0	0	0	1.33	0	improved	Transplanting	none	No bunding	162	0.007	12	Paved road	Families	Mende	100	Individual	In the village	Household consumption
46	Bo	Boama	2.23	30	U	60.96	14.62	4.02	14.53	0.08	998.79	rainfed	seasonal	2	3	No drainage canal	mixed	agriculture	2.25	0	0	1.5	1	0	local	Transplanting	none	No bunding	162	0.214	7	Paved road	Families	Mende	80	Individual	In the village	Household consumption
47	Bo	Boama	4.42	210	V	70.96	8.62	3.22	8.01	0.08	986.47	rainfed	seasonal	2	3	Central drain	river diversion	agriculture	4.45	0	0	0	0	0	mixte	Transplanting	mineral fertilizer	Simple bunding	162	0.751	30	Paved road	Families	Mende	50	Collective	In the village	Household consumption
48	Bo	Boama	2.26	200	V	68.96	8.62	3.45	13.88	0.08	975.36	rainfed	seasonal	3	4	nd	mixed	agriculture	2.28	0	0	0	0	0	local	Transplanting	none	Simple bunding	162	6.83	7	Dirt road	Families	Mende	66.67	Individual	In the village	Household consumption
49	Bo	Bagbe	2.49	200	V	74.96	6.62	4.69	5.06	0.11	954	rainfed	seasonal	6	6	Central drain	mixed	agriculture	2.51	0	0	0	0	0	mixte	Transplanting	none	Simple bunding	87	19.303	2	nd	Families	Mende	80	Individual	In the village	Household consumption
50	Bo	Bagbe	1.35	48	U	80.96	6.62	4.23	10.23	0.1	967.45	rainfed	seasonal	3	8	No drainage canal	mixed	agriculture	1.36	0	0	1.36	1.1	0	local	Transplanting	none	No bunding	63	21.464	21	nd	Families	Mende	100	Individual	In the village	Household consumption
51	Bo	Gbo	5.3	100	U	68.96	11.14	4.69	7.06	0.12	1021.31	rainfed	semi-permanent	16	20	No drainage canal	none	Natural vegetation	0	0	0	0	0	0	No	Transplanting	none	No bunding	43	0.186	7	nd	Families	Mende	80	Individual	In the village	Household consumption
52	Bo	Gbo	0.63	30	U	80.96	6.62	3.94	9.78	0.08	1021.31	rainfed	seasonal	6	6	No drainage canal	mixed	agriculture	0.62	0	0	0	0.05	0	local	Transplanting	none	No bunding	43	0.006	10	Paved road	Families	Mende	85.71	Individual	In the village	Household consumption
53	Bo	Gbo	1.18	80	U	76.96	7.14	4.36	9.96	0.09	1039.43	rainfed	semi-permanent	16	20	No drainage canal	none	Natural vegetation	0	0	0	0	0	0	No	Transplanting	none	No bunding	43	4.567	15	Paved road	Families	Mende	100	Collective	In the village	Market
54	Bo	Gbo	2.71	75	U	78.96	6.62	4.39	4.46	0.1	1021.31	rainfed	seasonal	6	6	Central drain	mixed	agriculture	2.94	0	0	0	0.2	0	local	Transplanting	none	Simple bunding	43	0.014	15	Dirt road	Families	Mende	75	Individual	In the village	Household consumption
55	Bo	Selenga	2.78	100	Flat	66.96	9.14	4.28	3.46	0.13	1021.31	rainfed	semi-permanent	16	20	No drainage canal	none	Natural vegetation	0	0	0	0	0	0	No	Transplanting	none	No bunding	95	1.523	14	Path	Families	Mende	100	Individual	In the village	Household consumption
56	Bo	Kakua	1.69	40	U	74.4	5.9	4.91	8.22	0.13	1032.15	rainfed	seasonal	8	8	No drainage canal	mixed	agriculture	1.7	0	0	0	1.7	0	mixte	Direct seeding	none	No bunding	95	0.012	3	nd	Families	Mende	50	Individual	In the village	Household consumption
57	Bo	Jiama	4.36	100	U	74.4	7.9	4.79	21.9	0.08	962.7	rainfed	seasonal	4	6	No drainage canal	mixed	agriculture	4.39	0	0	0	2	1	mixte	Transplanting	none	Simple bunding	85	0.006	12	nd	Families	Mende	60	Collective	In the village	Market
58	Bo	Jiama	1.98	80	U	80.4	5.9	5.07	12.5	0.11	962.7	rainfed	seasonal	4	4	Central drain	mixed	agriculture	2	0	0	0	0	0	local	Transplanting	none	Simple bunding	85	4.868	4	Dirt road	Families	Mende	60	Both	In the village	Household consumption and market
59	Bo	Jiama	1.97	70	U	78.4	5.9	4.83	14.97	0.12	940.03	rainfed	seasonal	4	6	nd	mixed	agriculture	0	0	0	0	2	0	mixte	Transplanting	none	Simple bunding	85	6.631	15	nd	Families	Mende	62.86	Collective	In the village	Market
60	Bo	Jiama	2.61	75	U	82.4	5.9	4.1	11.34	0.09	1000.29	rainfed	seasonal	6	6	No drainage canal	mixed	agriculture	2.62	0	0	0	2	0.5	local	Transplanting	none	Simple bunding	85	7.87	7	Dirt road	Families	Mende	70	Collective	In the village	Household consumption and market
61	Bo	Tikonko	5.46	200	V	74.4	5.9	4.61	20.45	0.1	962.7	rainfed	seasonal	3	7	Central drain	mixed	agriculture	0	0	0	5.49	1	0	local	Transplanting	none	Simple bunding	132	5.833	9	nd	nd	Mende	60	Collective	In the village	Market
62	Bo	Bagbe	2.86	200	U	84.4	5.9	4.16	14.93	0.1	983.58	rainfed	seasonal	0.5	3	Central drain	mixed	agriculture	0	0	0	0	2.88	0	local	Transplanting	none	Simple bunding	133	9.001	0	Dirt road	Families	Mende	71.43	Collective	In the village	Household consumption and market
63	Bo	Bagbe	3.65	200	U	76.4	5.9	4.89	22.03	0.12	983.58	rainfed	seasonal	3	3	Central drain	mixed	agriculture	3.67	0	0	0	0	0	mixte	Transplanting	none	Simple bunding	132	7.374	1	Dirt road	Families	Mende	82.26	Collective	In the village	Household consumption
64	Bo	Bagbe	0.66	60	U	84.4	5.9	5.31	20.74	0.11	969.49	rainfed	seasonal	7	7	Central drain	mixed	agriculture	0.67	0	0	0	0	0	local	Transplanting	none	Simple bunding	133	11.697	20	nd	Families	Mende	71.43	Collective	In the village	Market
65	Bo	Bagbe	2	120	U	76.4	8.16	5.06	11.92	0.09	975.36	rainfed	semi-permanent	40	40	No drainage canal	none	Natural vegetation	0	0	0	0	0	0	No	Transplanting	none	No bunding	133	21.585	15	nd	Families	Mende	66.67	Individual	In the village	Market
66	Bo	Bagbe	0.89	80	U	78.4	5.9	4.93	8.71	0.13	969.49	rainfed	seasonal	12	12	No drainage canal	mixed	agriculture	0.9	0	0	0	0	0	local	Transplanting	none	No bunding	133	15.883	17	nd	Families	Mende	75	Collective	In the village	Market
67	Bo	Bagbe	1.28	48	U	83.68	5.9	3.74	7.88	0.13	969.49	rainfed	seasonal	6	6	No drainage canal	mixed	agriculture	1.29	0	0	0	0.1	0	local	Transplanting	none	No bunding	133	16.331	34	nd	Families	Mende	86.67	Both	In the village	Household consumption
68	Bo	Bagbe	12.73	200	U	81.68	5.9	5.26	19.02	0.09	975.36	rainfed	seasonal	7	7	No drainage canal	mixed	agriculture	12.81	0	0	6.5	5	0	local	Direct seeding	none	No bunding	127	19.557	40	Dirt road	Families	Mende	52.63	Both	In the village	Market
69	Bo	Lugbu	2.83	200	U	71.68	9.9	4.84	1.81	0.12	1000.31	rainfed	seasonal	3	3	Central drain	mixed	agriculture	2.85	0	0	0	0	0	local	Transplanting	none	Simple bunding	127	20.358	38	Dirt road	Families	Mende	100	Individual	In the village	nd
70	Bo	Lugbu	2.8	nd	U	73.68	7.9	4.38	3.35	0.08	1000.31	rainfed	seasonal	7	7	Central drain	mixed	agriculture	2.82	0	0	0	0	0	mixte	Transplanting	none	Simple bunding	127	16.124	48	nd	Families	Mende	70	Collective	In the village	Market
71	Bo	Lugbu	2.54	200	U	71.68	5.9	4.34	18.71	0.09	1000.31	rainfed	seasonal	0.5	0.5	Central drain	mixed	agriculture	2.56	0	0	2	0.1	0.5	mixte	Transplanting	none	Simple bunding	127	18.725	40	Dirt road	Families	Mende	75	Individual	In the village	Household consumption
72	Bo	Lugbu	3.14	250	U	79.68	5.9	3.65	7.76	0.08	1000.31	rainfed	seasonal	6	6	Central drain	mixed	agriculture	3.16	0	0	0	0	0	local	Transplanting	none	Simple bunding	127	18.64	50	Dirt road	Families	Mende	52.63	Collective	In the village	Household consumption
73	Bo	Lugbu	1.86	200	U	63.68	11.9	3.92	6.3	0.1	983.58	rainfed	seasonal	7	7	No drainage canal	mixed	agriculture	1.87	0	0	0.3	0	0	mixte	Transplanting	none	Simple bunding	127	11.015	38	nd	Families	Mende	100	Individual	In the village	Household consumption and market
74	Bo	Wunde	2.33	300	V	73.68	5.9	4.83	2.59	0.1	949.03	rainfed	seasonal	5	7	No drainage canal	mixed	agriculture	2.8	0	0	0	1.5	0	improved	Transplanting	none	No bunding	33	0.036	22	nd	Families	Mende	60	Collective	In the village	Household consumption
75	Bo	Wunde	4.84	80	U	87.68	5.9	4.98	1.73	0.09	949.03	rainfed	seasonal	4	4	No drainage canal	mixed	agriculture	4.87	0	0	0	0	0	local	Transplanting	none	No bunding	33	0.612	25	nd	Families	Mende	87.5	Individual	In the village	Household consumption
76	Bo	Wunde	3.67	500	Flat	71.68	7.47	5.48	7.91	0.1	949.03	rainfed	seasonal	6	6	Central drain	none	Natural vegetation	0	0	0	0	0	0	No	Transplanting	none	No bunding	33	1.401	25	Dirt road	Families	Mende	83.33	Collective	In the village	Household consumption
77	Bo	Wunde	0.5	60	U	71.68	8.42	3.51	39	0.08	949.03	rainfed	semi-permanent	16	20	No drainage canal	none	Natural vegetation	0	0	0	0	0	0	No	Transplanting	none	No bunding	33	3.146	33	nd	Families	Mende	66.67	Individual	In the village	Household consumption
78	Bo	Wunde	1.74	85	U	84.24	6.62	4.1	7.34	0.12	939.67	rainfed	seasonal	7	7	Central drain	mixed	agriculture	1.76	0	0	0	0	0	local	Transplanting	none	Simple bunding	33	3.798	17	nd	Families	Mende	70	Collective	In the village	Household consumption and market
79	Bo	Wunde	0.85	45	U	68.24	12.62	4.83	2.96	0.1	940.03	rainfed	seasonal	6	6	No drainage canal	mixed	agriculture	0.86	0	0	0	0	0	local	Direct seeding	none	No bunding	33	7.345	10	Dirt road	Families	Mende	53.85	Collective	In the village	Market
80	Bo	Wunde	1.86	70	U	86.24	6.62	4.98	3.8	0.13	933.65	rainfed	seasonal	6	6	No drainage canal	mixed	agriculture	1.87	0	0	0	0	0	mixte	Transplanting	none	No bunding	33	17.29	22	Dirt road	Families	Mende	100	Individual	In the village	Household consumption
81	Bo	Wunde	7.64	200	V	86.24	6.62	4.51	12.42	0.09	933.65	rainfed	seasonal	10	10	No drainage canal	mixed	agriculture	7.69	0	0	0	0	0	mixte	Transplanting	none	No bunding	33	17.539	20	nd	Families	Mende	92	Individual	In the village	Household consumption
82	Bo	Wunde	2.41	150	U	78.24	6.62	4.14	15.18	0.12	933.65	rainfed	seasonal	7	7	Central drain	river diversion	agriculture	2.43	0	0	0	0.2	0	mixte	Transplanting	none	Simple bunding	33	19.782	16	Dirt road	Families	Mende	65.63	Collective	In the village	Household consumption
83	Bo	Wunde	0.85	80	U	80.24	6.62	5.05	9.92	0.1	970.84	rainfed	seasonal	6	6	No drainage canal	mixed	agriculture	0.86	0	0	nd	0.1	0	local	Direct seeding	none	No bunding	33	18.675	17	nd	Families	Mende	72	Both	In the village	Household consumption
84	Bo	Wunde	5	150	U	74.24	6.62	5.34	4.63	0.1	970.84	rainfed	seasonal	5	6	Central drain	None	agriculture	5.03	0	0	0	0	0	improved	Transplanting	none	No bunding	33	17.591	14	nd	Families	Mende	100	Individual	In the village	Household consumption
85	Bo	Wunde	5.44	300	V	68.24	10.62	4.85	7.49	0.1	960.71	rainfed	seasonal	12	12	Central drain	mixed	agriculture	5.48	0	0	0	1.2	0	local	Transplanting	none	Simple bunding	33	12.669	14	nd	Families	Mende	66.67	Collective	In the village	Household consumption
86	Bo	Wunde	1.18	400	V	56.24	13.14	5.52	11.9	0.1	960.71	rainfed	semi-permanent	16	20	No drainage canal	none	Natural vegetation	0	0	0	0	0	0	No	Transplanting	none	Simple bunding	33	12.326	14	nd	Families	Mende	75	Both	In the village	Market
87	Bo	Wunde	0.38	40	U	80.24	6.62	3.39	9.64	0.12	940.03	rainfed	seasonal	8	8	No drainage canal	mixed	agriculture	0.38	0	0	0	0	0	local	Direct seeding	none	No bunding	33	12.415	13	nd	Families	Mende	100	Individual	In the village	Market
88	Bo	Wunde	0.93	150	U	80.24	6.62	4.62	11.51	0.11	940.03	rainfed	seasonal	6	6	Central drain	mixed	agriculture	0.94	0	0	0.94	0	0	local	Direct seeding	none	Simple bunding	33	9.357	10	Dirt road	Families	Mende	100	Individual	In the village	Market
89	Bo	Wunde	1.61	100	U	86.24	6.62	4.56	4.13	0.08	939.67	rainfed	seasonal	7	7	Central drain	mixed	agriculture	1.62	0	0	0	0	0	local	Transplanting	none	Simple bunding	33	8.429	14	Dirt road	Families	Mende	100	Individual	In the village	Household consumption
90	Bo	Kakua	3.1	300	U	52.24	16.62	3.89	5.44	0.12	1032.15	rainfed	seasonal	6	6	Central drain	mixed	agriculture	3.12	0	0	2.12	1	0	improved	Transplanting	none	Simple bunding	1987	0.009	3	Paved road	Families	Mende	100	Individual	In the village	Market
91	Bo	Kakua	2.12	150	U	74.24	8.62	4.45	19.96	0.11	1019.97	rainfed	seasonal	7	7	Central drain	mixed	agriculture	2.13	0	0	0	2.13	0	local	Transplanting	mineral fertilizer	Simple bunding	1093	0.964	3	Dirt road	Families	Mende	20	Individual	In the village	nd
92	Bo	Kakua	3.26	80	U	82.24	6.62	5.1	6.85	0.13	1019.97	rainfed	seasonal	7	7	Central drain	mixed	agriculture	3.28	0	0	0	0	0	local	Transplanting	mixed	Simple bunding	95	2.437	3	nd	Families	Mende	83.33	Collective	In the village	Household consumption
93	Bo	Kakua	1.89	300	Flat	82.24	6.88	5.76	20.11	0.14	1019.97	rainfed	semi-permanent	16	30	No drainage canal	mixed	agriculture	1.9	0	0	0	0	0	local	Direct seeding	none	No bunding	95	4.079	4	Dirt road	Families	Mende	83.33	Individual	In the village	nd
94	Bo	Kakua	2.3	200	Flat	66.24	10.62	4.89	26.15	0.08	1019.97	rainfed	seasonal	2	4	Central drain	mixed	agriculture	2.32	0	0	0	2.32	0	mixte	Transplanting	none	Simple bunding	1363	0.002	3	nd	Families	Mende	nd	nd	In the village	Household consumption
95	Bo	Kakua	0.47	40	U	50.24	12.62	5.05	16.24	0.09	1019.97	rainfed	seasonal	3	3	No drainage canal	mixed	agriculture	0.48	0	0	0	0.48	0	local	Transplanting	mixed	No bunding	1393	0.049	1	Paved road	Families	Mende	0	Individual	In the village	Market
96	Bo	Kakua	0.97	60	U	48.24	18.62	4.72	26.43	0.13	1011.71	rainfed	seasonal	6	7	Central drain	mixed	agriculture	0.97	0	0	nd	0.97	0	mixte	Transplanting	none	Simple bunding	1109	0.013	5	Dirt road	Families	Mende	nd	Collective	In the village	Household consumption
97	Bo	Kakua	0.62	30	U	86.24	6.62	4.72	20.9	0.11	1011.71	rainfed	seasonal	6	6	No drainage canal	mixed	agriculture	0.63	0	0	0	0	0	local	Direct seeding	none	No bunding	95	0.915	7	nd	Village	Mende	100	Individual	In the village	Household consumption
98	Bo	Kakua	1.21	100	U	54.24	14.62	4.95	25.6	0.09	1013.65	rainfed	seasonal	7	7	Central drain	mixed	agriculture	1.21	0	0	0	0	0	local	Transplanting	none	Simple bunding	157	1.155	4	nd	Families	Mende	nd	Collective	In the village	Market
99	Bo	Kakua	1.11	80	U	68.24	6.62	4.55	13.66	0.12	1013.65	rainfed	seasonal	4	7	Central drain	mixed	agriculture	1.12	0	0	0	0	0	improved	Transplanting	none	Simple bunding	105	0.089	7	nd	Families	Mende	55.56	Collective	In the village	Household consumption
100	Bo	Kakua	1.93	150	U	56.24	15.14	4.95	7.62	0.08	1013.65	rainfed	semi-permanent	16	20	No drainage canal	none	Natural vegetation	0	0	0	0	0	0	No	Transplanting	none	No bunding	162	1.354	4	Dirt road	Families	Mende	75	Collective	In the village	Household consumption and market
101	Bo	Kakua	2.43	300	U	68.24	6.62	3.92	22.9	0.1	1006.65	rainfed	seasonal	6	6	Central drain	mixed	agriculture	2.61	0	0	0	2.61	0	mixte	Transplanting	mixed	Simple bunding	95	5.348	8	nd	Families	Mende	50	nd	In the village	nd
102	Kenema	Simbaru	2.69	40	U	64.24	10.62	3.4	30.75	0.12	976.5	rainfed	seasonal	4	4	No drainage canal	groundwater	agriculture	2	0.3	0	0	0.2	0	mixte	Transplanting	mineral fertilizer	Earthen contour bunds	122	29.104	4	Paved road	Families	Mende	77.27	Collective	at ? 25km	Household consumption and market
103	Kenema	Simbaru	7.24	100	Flat	62.24	10.62	3.07	13.48	0.09	976.5	rainfed	seasonal	2	3	No drainage canal	natural spring	agriculture	12	2	1	0	2	1	mixte	Transplanting	mineral fertilizer	No bunding	122	29.908	1	Path	Families	Mende	56.67	Collective	In the village	Household consumption and market
104	Kenema	Simbaru	1.9	60	Flat	76.24	6.62	2.55	5.54	0.11	976.5	rainfed	seasonal	3	4	No drainage canal	natural spring	agriculture	1.9	0.4	0.2	0	0	0	mixte	Transplanting	none	No bunding	122	29.634	1	nd	Families	Mende	100	Individual	In the village	Household consumption
105	Kenema	Simbaru	4.54	45	Flat	72.24	6.62	3.31	2.04	0.13	976.5	rainfed	seasonal	3	4	Central drain	river diversion	agriculture	0	0.5	0.5	0	0	0	mixte	Transplanting	mineral fertilizer	Earthen contour bunds	122	29.796	12	Dirt road	Families	Mende	37.04	Both	In the village	Household consumption and market
106	Kenema	Langrama	1.2	150	Flat	54.24	14.62	3.03	12.84	0.1	938.26	rainfed	seasonal	4	4	No drainage canal	river diversion	agriculture	1.2	0.5	0.2	0	0	0	local	Transplanting	none	No bunding	28	20.001	24	Dirt road	Families	Mende	50	Collective	In the village	Household consumption and market
107	Kenema	Langrama	4.16	300	Flat	70.24	8.62	2.22	7.29	0.12	938.26	rainfed	seasonal	3	3	No drainage canal	river diversion	agriculture	4	0.7	0.1	0	0	0	local	Direct seeding	none	Earthen contour bunds	28	19.972	37	Path	Families	Mende	33.33	Collective	In the village	Household consumption and market
108	Kenema	Langrama	1.72	200	V	82.24	6.62	1.78	11.85	0.11	933.65	rainfed	seasonal	6	6	No drainage canal	mixed	agriculture	0	0.7	0.2	0	0.4	0.3	local	Transplanting	none	No bunding	28	22.37	38	Dirt road	Families	Mende	48	Collective	In the village	Household consumption and market
109	Kenema	Langrama	4.53	60	U	72.24	6.62	2.42	5.28	0.13	938.26	rainfed	seasonal	6	6	No drainage canal	river diversion	agriculture	0	0.2	0.2	0	0	0	mixte	Direct seeding	none	No bunding	28	22.143	34	Dirt road	Families	Mende	66.67	Collective	In the village	Household consumption and market
110	Kenema	Langrama	3.71	200	Flat	76.24	6.62	4.16	5.35	0.1	939.46	rainfed	seasonal	7	7	No drainage canal	river diversion	agriculture	3	0.6	0	2.4	0	0	mixte	Transplanting	mineral fertilizer	No bunding	28	24.366	17	Paved road	Families	Mende	65	Collective	In the village	Household consumption and market
111	Kenema	Niawa	4.27	70	Flat	72.24	6.62	4.12	10.04	0.13	939.46	rainfed	seasonal	3	4	Central drain	river diversion	agriculture	4	1.5	0.5	0	0	0	mixte	Direct seeding	none	Earthen contour bunds	33	22.33	16	Dirt road	Families	Mende	60	Collective	In the village	Household consumption and market
112	Kenema	Niawa	8.25	160	Flat	64.24	8.62	3.71	5.73	0.1	960.71	rainfed	seasonal	3	4	Central drain	river diversion	agriculture	3	0.5	1.2	0	0	0	mixte	Transplanting	none	No bunding	55	12.561	85	Dirt road	Families	Mende	50	Collective	In the village	Household consumption and market
113	Kenema	Niawa	5.74	95	Flat	66.24	8.62	4.33	6.05	0.12	960.71	rainfed	seasonal	3	4	No drainage canal	river diversion	agriculture	1.25	0.6	0.3	0	0	0	local	Direct seeding	none	No bunding	55	12.495	9	Dirt road	Families	Mende	75	Collective	In the village	Household consumption and market
114	Kenema	Niawa	1.47	60	Flat	66.24	8.62	3.79	5.52	0.11	960.71	rainfed	seasonal	4	4	Central drain	river diversion	agriculture	2	0.3	0.1	0	0	0	local	Direct seeding	none	No bunding	55	13.303	9	Dirt road	Families	Mende	60	Collective	In the village	Household consumption and market
115	Kenema	Niawa	17.22	60	Flat	60.24	8.62	4.23	19.85	0.1	960.71	rainfed	seasonal	7	7	Central drain	natural spring	agriculture	3.5	0.1	0.1	0	0.1	0.1	improved	Transplanting	mineral fertilizer	Earthen contour bunds	55	13.713	3	Dirt road	Families	Mende	47.5	Collective	at ? 25km	Household consumption and market
116	Kenema	Niawa	1.73	60	Flat	56.24	12.62	3.66	11.59	0.11	939.46	rainfed	seasonal	4	4	No drainage canal	natural spring	agriculture	1	0	0	0	0	0	mixte	Direct seeding	none	No bunding	55	16.429	11	Path	Families	Mende	63.64	Collective	In the village	Household consumption and market
117	Kenema	Niawa	4.37	50	U	74.24	6.62	4.3	13.54	0.09	939.46	rainfed	seasonal	3	5	No drainage canal	natural spring	agriculture	2	0.3	0.2	0	0	0	local	Direct seeding	none	No bunding	55	17.208	12	Dirt road	Families	Mende	55.56	Collective	In the village	Household consumption and market
118	Kenema	Niawa	2.57	120	Flat	64.24	6.62	3.42	23.28	0.12	939.46	rainfed	seasonal	3	4	No drainage canal	natural spring	agriculture	1.6	0.2	0.2	0	0	0	local	Direct seeding	none	No bunding	55	17.489	24	nd	Families	Mende	55.56	Collective	In the village	Household consumption and market
119	Kenema	Niawa	2.18	65	Flat	70.24	6.62	4.31	25.02	0.08	939.46	rainfed	seasonal	2	4	No drainage canal	natural spring	agriculture	2	0.1	0.1	0	0	0	local	Direct seeding	none	No bunding	55	15.421	12	Dirt road	Families	Mende	45.45	Collective	In the village	Household consumption
120	Kenema	Niawa	2.69	65	V	80.24	6.62	3.76	3.35	0.09	939.46	rainfed	seasonal	3	4	No drainage canal	river diversion	agriculture	3	0.1	0.1	0	0	0	local	Transplanting	mineral fertilizer	No bunding	55	20.08	13	Dirt road	Families	Mende	75	Collective	In the village	Household consumption and market
121	Kenema	Niawa	1.49	70	Flat	74.24	6.62	4.18	11.37	0.13	939.46	rainfed	seasonal	3	4	No drainage canal	river diversion	agriculture	1.2	0.2	0.2	0	0	0	mixte	Direct seeding	none	No bunding	55	18.864	12	Dirt road	Families	Mende	41.67	Collective	In the village	Household consumption and market
122	Kenema	Niawa	1.83	75	Flat	74.24	6.62	2.68	31.16	0.1	960.71	rainfed	seasonal	4	4	No drainage canal	river diversion	agriculture	1.6	0	0	0	0	0	local	Transplanting	mineral fertilizer	No bunding	55	12.712	8	Dirt road	Families	Mende	64.29	Collective	at ? 25km	Household consumption and market
123	Kenema	Niawa	3.64	75	Flat	72.24	6.62	3.15	10.44	0.12	960.71	rainfed	seasonal	3	4	No drainage canal	river diversion	agriculture	1.8	0.2	0.2	0	0	0	local	Transplanting	none	No bunding	55	12.626	8	Dirt road	Families	Mende	80	nd	In the village	Household consumption and market
124	Kenema	Tunkia	4.02	65	Flat	64.24	10.62	3.25	14.69	0.1	1014.52	rainfed	seasonal	4	4	No drainage canal	river diversion	agriculture	2	0.1	0.2	0	0	0	local	Transplanting	none	No bunding	33	12.297	2	Dirt road	Families	Mende	53.33	Collective	In the village	Household consumption
125	Kenema	Tunkia	2.98	75	Flat	62.24	10.62	2.74	3.55	0.13	1045.85	rainfed	seasonal	4	5	No drainage canal	river diversion	agriculture	0.4	0.2	0.1	0	0	nd	local	Transplanting	none	No bunding	33	3.974	3	Dirt road	Families	Mende	60	Collective	In the village	Household consumption
126	Kenema	Tunkia	1.85	75	Flat	60.24	10.62	5.12	17.67	0.1	1045.85	rainfed	seasonal	3	4	Central drain	river diversion	agriculture	2	0.2	0.1	0	0	0	mixte	Transplanting	mineral fertilizer	Earthen contour bunds	33	3.449	7	Dirt road	Families	Mende	62.5	Collective	In the village	Household consumption and market
127	Kenema	Tunkia	21.69	65	U	52.24	16.62	3.12	9.79	0.09	1007.2	rainfed	seasonal	3	4	No drainage canal	river diversion	agriculture	2	0.1	0.1	0	0	0	local	Direct seeding	none	No bunding	33	6.527	5	Dirt road	Village	Mende	55.56	Collective	In the village	Household consumption and market
128	Kenema	Tunkia	4.44	60	Flat	68.24	8.62	3.28	8.18	0.11	1030.51	rainfed	seasonal	2	4	Central drain	river diversion	agriculture	2.4	0.2	0.3	0	0	0	mixte	Transplanting	mineral fertilizer	Earthen contour bunds	34	0.295	2	nd	Families	Mende	62.5	Collective	In the village	Household consumption and market
129	Kenema	Tunkia	14.67	100	Flat	70.4	7.9	3.87	2.08	0.09	1045.85	rainfed	seasonal	7	7	No drainage canal	river diversion	agriculture	3	0.2	0.1	0	0	0	local	Transplanting	none	No bunding	33	0.097	25	Dirt road	Families	Mende	66.67	Collective	In the village	Household consumption and market
130	Kenema	Gaura	3.56	60	U	72.4	7.9	3.7	2.12	0.13	1030.51	rainfed	seasonal	6	8	Central drain	river diversion	agriculture	2	0	0	0	0	0	local	Transplanting	none	No bunding	56	0	24	Dirt road	Families	Mende	66.67	Collective	In the village	Household consumption
131	Kenema	Gaura	11.3	65	Flat	64.4	11.9	3.95	10.94	0.13	1030.51	rainfed	seasonal	4	4	No drainage canal	river diversion	agriculture	1.2	0	0	0	0	0	local	Direct seeding	none	No bunding	56	0.194	6	Dirt road	Families	Mende	62.5	Collective	In the village	Household consumption and market
132	Kenema	Gaura	4.39	70	Flat	66.4	11.9	3.14	5.89	0.1	1030.51	rainfed	seasonal	3	3	Central drain	river diversion	agriculture	5	0.2	0.2	0	0	0	mixte	Transplanting	none	No bunding	38	2.685	26	nd	Families	Mende	50	Collective	In the village	Household consumption and market
133	Kenema	Gaura	7.55	60	U	78.4	5.9	3.22	8.29	0.12	1030.51	rainfed	seasonal	4	7	No drainage canal	river diversion	agriculture	1.2	0.1	0.1	0	0	0	local	Transplanting	none	No bunding	56	1.025	15	Dirt road	Families	Mende	50	Collective	In the village	Household consumption
134	Kenema	Gaura	6.88	65	Flat	80.4	5.9	4.54	2.37	0.11	1022.31	rainfed	seasonal	6	7	No drainage canal	river diversion	agriculture	2.4	0	0	0	0	0	local	Transplanting	none	No bunding	56	0	20	nd	Families	Mende	54.55	nd	In the village	Household consumption
135	Kenema	Gaura	0.89	120	Flat	54.4	15.9	2.45	3.42	0.1	1022.31	rainfed	seasonal	3	4	No drainage canal	river diversion	agriculture	1.6	0	0	0	0	0	local	Transplanting	none	Earthen contour bunds	56	0.136	18	Dirt road	Families	Mende	53.33	Collective	In the village	Household consumption
136	Kenema	Gaura	1.22	55	Flat	82.4	5.9	2.48	9.49	0.12	1022.31	rainfed	seasonal	4	5	Central drain	river diversion	agriculture	1.2	0	0	0	0	0	local	Transplanting	none	Simple bunding	56	0.207	19	nd	Families	Mende	62.5	Collective	In the village	Household consumption
137	Kenema	Gaura	4.31	50	U	76.4	5.9	3.7	8.53	0.09	1022.59	rainfed	seasonal	3	4	No drainage canal	river diversion	agriculture	4	0	0	0	0	0	local	Transplanting	none	No bunding	56	9.395	25	Dirt road	Families	Mende	50	Collective	In the village	Household consumption and market
138	Kenema	Gaura	2.92	75	Flat	46.4	17.9	3.21	8.29	0.08	1022.59	rainfed	seasonal	3	4	No drainage canal	river diversion	agriculture	3	0	0	0	0	0	local	Transplanting	none	No bunding	56	7.289	25	Dirt road	Families	Mende	66.67	Collective	In the village	Household consumption and market
139	Kenema	Nomo	2.45	120	U	80.4	5.9	3.92	5.79	0.12	1011.21	rainfed	seasonal	3	4	No drainage canal	None	agriculture	1.2	0	0	0	0	0	local	Transplanting	none	No bunding	28	17.023	36	Dirt road	Village	Mende	62.5	Collective	In the village	Household consumption and market
140	Kenema	Nomo	1.04	65	U	58.4	13.9	3.79	25.4	0.1	1011.21	rainfed	seasonal	3	4	No drainage canal	river diversion	agriculture	1.1	0.2	0.2	0	0	0	local	Transplanting	mineral fertilizer	No bunding	28	16.604	36	Dirt road	Families	Mende	47.37	Collective	In the village	Household consumption and market
141	Kenema	Nomo	1.07	65	U	86.4	5.9	3.3	13.07	0.1	1011.21	rainfed	seasonal	3	6	No drainage canal	river diversion	agriculture	1.1	0.1	0.1	0	0	0	mixte	Transplanting	none	No bunding	28	16.414	36	Dirt road	Families	Mende	33.33	nd	In the village	Household consumption and market
142	Kenema	Nomo	2.9	75	U	78.4	5.9	3.88	19.17	0.12	1011.21	rainfed	seasonal	4	4	No drainage canal	river diversion	agriculture	1.2	0.1	0.1	0	0	0	mixte	Transplanting	none	No bunding	28	16.093	36	Dirt road	Families	Mende	60	Collective	In the village	Household consumption and market
143	Kenema	Nomo	0.33	60	U	80.4	5.9	2.42	8.12	0.08	1011.21	rainfed	seasonal	4	4	No drainage canal	river diversion	agriculture	0.3	0	0	0	0	0	local	Transplanting	none	No bunding	28	15.606	35	Dirt road	Families	Mende	60	Collective	In the village	Household consumption and market
144	Kenema	Nomo	4.93	120	Flat	68.4	7.9	2.13	5.69	0.09	1030.38	rainfed	seasonal	4	4	No drainage canal	river diversion	agriculture	1.6	0.2	0.2	0	0	0	local	Direct seeding	mineral fertilizer	No bunding	36	12.876	26	Dirt road	Families	Mende	50	Collective	at ? 25km	Household consumption and market
145	Kenema	Nomo	4.04	60	Flat	68.4	5.9	2.66	2.14	0.1	1030.38	rainfed	seasonal	3	4	No drainage canal	river diversion	agriculture	2.4	0	0	0	0	0	local	Transplanting	mineral fertilizer	No bunding	43	12.352	26	Dirt road	Families	Mende	50	Collective	In the village	Household consumption and market
146	Kenema	Nomo	3.41	60	Flat	72.4	7.9	3.94	7.57	0.11	1030.38	rainfed	seasonal	4	4	No drainage canal	river diversion	agriculture	1.2	0	0	0	0	0	local	Direct seeding	none	No bunding	28	13.45	26	nd	Families	Mende	60	Collective	In the village	Household consumption and market
147	Kenema	Nomo	0.85	75	U	78.4	5.9	4.06	20.05	0.1	1030.38	rainfed	seasonal	4	4	No drainage canal	river diversion	agriculture	0.8	0	0	0	0	0	local	Direct seeding	none	No bunding	28	13.486	26	Dirt road	Families	Mende	33.33	Collective	In the village	Household consumption and market
148	Kenema	Nomo	2.61	150	U	70.4	7.9	3.33	11.98	0.08	1030.38	rainfed	seasonal	3	4	No drainage canal	river diversion	agriculture	2	0.2	0.1	0	0	0	mixte	Transplanting	mineral fertilizer	No bunding	28	13.759	34	Dirt road	Village	Mende	61.54	Collective	at 25-50 km	Household consumption and market
149	Kenema	Nomo	2.4	65	U	76.4	5.9	3.44	6.66	0.09	1030.38	rainfed	seasonal	3	4	No drainage canal	river diversion	agriculture	2	0	0	0	0	0	mixte	Transplanting	mineral fertilizer	No bunding	28	13.553	34	Dirt road	Village	Mende	62.5	Collective	at 25-50 km	Household consumption and market
150	Kenema	Nomo	1.4	75	Flat	54.4	13.9	4.32	3.85	0.08	1030.38	rainfed	seasonal	3	4	No drainage canal	river diversion	agriculture	1.2	0	0	0	0	0	mixte	Transplanting	mineral fertilizer	No bunding	28	14.595	36	Dirt road	Families	Mende	66.67	Collective	In the village	Household consumption and market
151	Kenema	Koya	1.46	70	U	64.4	9.9	4.31	8.19	0.09	1004.05	rainfed	seasonal	3	4	No drainage canal	natural spring	agriculture	1.1	0	0	0	0	0	improved	Direct seeding	none	No bunding	40	11.059	32	Dirt road	Village	Mende	62.5	Individual	at ? 25km	Household consumption and market
152	Kenema	Koya	1.57	100	U	70.4	7.9	3.62	11.14	0.09	1004.05	rainfed	seasonal	4	4	No drainage canal	river diversion	agriculture	1.8	0	0	0	0	0	improved	Direct seeding	none	No bunding	40	10.891	32	Dirt road	Families	Mende	60	Individual	In the village	Household consumption and market
153	Kenema	Koya	0.79	200	V	72.4	5.9	3.49	8.3	0.1	1045.85	rainfed	seasonal	3	3	No drainage canal	mixed	agriculture	0.8	0	0	0	0	0	improved	Direct seeding	none	No bunding	40	9.069	38	Dirt road	Families	Mende	50	Collective	In the village	Household consumption and market
154	Kenema	Koya	1.21	50	Flat	80.4	5.9	3.75	2.62	0.1	1045.85	rainfed	seasonal	4	4	No drainage canal	natural spring	agriculture	1.2	0	0	0	0	0	local	Direct seeding	none	No bunding	40	9.404	38	Dirt road	Families	Mende	60	Collective	In the village	Household consumption and market
155	Kenema	Koya	2.85	50	U	74.4	7.9	2.88	5.47	0.11	1004.05	rainfed	seasonal	3	4	No drainage canal	river diversion	agriculture	2	0.5	0	0	0	0	improved	Direct seeding	none	No bunding	40	11.276	32	Dirt road	Families	Mende	65.52	Collective	In the village	Household consumption and market
156	Kenema	Koya	5.06	100	U	78.4	5.9	3.04	11.96	0.13	1004.05	rainfed	seasonal	4	4	No drainage canal	natural spring	agriculture	2.5	0.5	0	0	0	0	local	Direct seeding	none	No bunding	40	11.63	38	nd	Families	Mende	58.33	Collective	In the village	nd
157	Kenema	Dama	2.23	70	U	76.4	5.9	2.75	5.85	0.1	1019.71	rainfed	seasonal	4	4	No drainage canal	natural spring	agriculture	2	0	0	0	0	0	mixte	Transplanting	none	No bunding	70	9.248	3	Dirt road	Families	Mende	50	Collective	at 25-50 km	Household consumption and market
158	Kenema	Dama	5.35	40	U	74.96	6.62	3.48	12.4	0.12	1019.71	rainfed	seasonal	3	4	No drainage canal	river diversion	agriculture	3.6	0	0	0	0	0	mixte	Transplanting	none	No bunding	70	8.427	3	Dirt road	Families	Mende	75	Collective	In the village	nd
159	Kenema	Dama	1.8	100	Flat	74.96	6.62	2.58	17.97	0.08	1019.71	rainfed	seasonal	4	4	Central drain	natural spring	agriculture	1.8	0.8	0.5	0	0	0	improved	Transplanting	mineral fertilizer	No bunding	70	6.033	17	nd	Families	Mende	46.67	Collective	In the village	Household consumption and market
160	Kenema	Malegohoun	1.81	50	Flat	76.96	6.62	3.88	24.91	0.13	1015.83	rainfed	seasonal	3	4	No drainage canal	river diversion	agriculture	2	0	0	0	0	0	local	Transplanting	none	No bunding	108	5.779	26	Paved road	Families	Mende	57.14	Collective	at 25-50 km	Household consumption and market
161	Kenema	Malegohoun	1.05	50	Flat	68.96	8.62	3.95	7.08	0.1	1015.83	rainfed	seasonal	4	4	No drainage canal	river diversion	agriculture	1.6	0	0	0	0	0	local	Transplanting	none	No bunding	108	5.527	26	Paved road	Families	Mende	60	Collective	In the village	Household consumption and market
162	Kenema	Malegohoun	2.26	80	V	70.24	8.62	4.26	18.03	0.13	1015.83	rainfed	seasonal	4	4	No drainage canal	river diversion	agriculture	1.6	0.3	0	0	0.3	0	local	Transplanting	none	No bunding	132	3.709	26	Dirt road	Families	Mende	50	Collective	In the village	Household consumption and market
163	Kenema	Malegohoun	0.82	70	Flat	62.24	8.62	4.47	7.81	0.1	1015.83	rainfed	seasonal	3	4	No drainage canal	river diversion	agriculture	1.2	0	0	0	0	0	local	Transplanting	none	No bunding	110	4.654	26	Dirt road	Families	Mende	50	Collective	In the village	Household consumption and market
164	Kenema	Malegohoun	2.28	50	U	60.24	10.62	3.94	2.2	0.12	1027.59	rainfed	seasonal	4	4	No drainage canal	river diversion	agriculture	2.8	0.1	0.1	0	0.2	0.2	local	Transplanting	none	No bunding	108	16.287	36	Dirt road	Families	Mende	65.38	Collective	In the village	Household consumption and market
165	Kenema	Malegohoun	0.85	65	U	58.24	12.62	3.35	2.21	0.08	1027.59	rainfed	seasonal	3	5	No drainage canal	river diversion	agriculture	0.8	0	0	0	0	0	local	Transplanting	none	No bunding	108	14.477	30	Dirt road	Families	Mende	50	Collective	In the village	Household consumption
166	Kenema	Malegohoun	0.86	60	Flat	66.24	8.62	2.81	6.6	0.09	1027.59	rainfed	seasonal	4	4	No drainage canal	river diversion	agriculture	0.8	0	0	0	0	0	local	Transplanting	none	No bunding	108	14.586	36	Dirt road	Families	Mende	50	Collective	In the village	Household consumption and market
167	Kenema	Malegohoun	0.38	50	U	76.24	6.62	3.42	5.83	0.08	1027.59	rainfed	seasonal	3	4	No drainage canal	river diversion	agriculture	0.8	0	0	0	0	0	local	Transplanting	none	No bunding	108	14.305	36	Dirt road	Families	Mende	50	nd	In the village	Household consumption and market
168	Kenema	Small Bo	0.57	50	Flat	66.24	10.62	2.95	11.43	0.12	989.85	rainfed	seasonal	4	4	No drainage canal	river diversion	agriculture	0.4	0.2	0.2	0	0	0	local	Transplanting	none	No bunding	105	1.453	25	Dirt road	Families	Mende	66.67	Both	In the village	Household consumption and market
169	Kenema	Nongowa	1.17	50	Flat	80.24	6.62	1.83	3.34	0.11	1025.66	rainfed	seasonal	3	4	Central drain	river diversion	agriculture	0.8	0.2	0.2	0	0	0	mixte	Transplanting	mineral fertilizer	Earthen contour bunds	7	0.401	7	Paved road	Families	Mende	45.45	Both	In the village	Household consumption and market
170	Kenema	Small Bo	0.66	50	U	78.4	5.9	3.81	22.31	0.12	989.85	rainfed	seasonal	3	4	No drainage canal	river diversion	agriculture	1.6	1	1	0	1	1	mixte	Transplanting	none	No bunding	105	0.25	9	Dirt road	Families	Mende	50	Collective	In the village	Household consumption and market
171	Kenema	Small Bo	3	60	Flat	48.4	17.9	3.34	5.78	0.12	989.85	rainfed	seasonal	4	4	Central drain	river diversion	agriculture	1.2	0.2	0.3	0	1.2	1.2	mixte	Transplanting	none	Earthen contour bunds	105	0.061	9	Dirt road	Families	Mende	60	Both	In the village	Household consumption and market
172	Kenema	Small Bo	6.85	85	Flat	72.4	5.9	1.42	8.84	0.13	982.25	rainfed	seasonal	6	6	Central drain	river diversion	agriculture	3.6	0.4	0.4	0.8	0	0	improved	Transplanting	mineral fertilizer	Earthen contour bunds	105	7.996	6	Dirt road	Families	Mende	49.18	Collective	at 25-50 km	Household consumption and market
173	Kenema	Kando	6.22	65	Flat	66.4	9.9	3.35	13.42	0.13	982.25	rainfed	seasonal	4	4	Central drain	river diversion	agriculture	1.6	0	0	0	1	0.5	mixte	Transplanting	mineral fertilizer	Earthen contour bunds	101	15.373	5	Dirt road	Families	Mende	48	Both	In the village	Household consumption and market
174	Kenema	Kando	3.14	nd	Flat	52.4	15.9	4.34	3.01	0.1	982.25	rainfed	seasonal	3	4	Central drain	river diversion	agriculture	2	1	1	0	1	1	local	Transplanting	none	Earthen contour bunds	101	15.863	5	Dirt road	Families	Mende	60	nd	In the village	Household consumption and market
175	Kenema	Kando	3.05	75	Flat	84.4	5.9	4.01	3.58	0.08	982.25	rainfed	seasonal	6	7	Central drain	river diversion	agriculture	4	0.5	0.5	0	0.2	0.2	local	Transplanting	mineral fertilizer	Earthen contour bunds	101	9.78	3	Dirt road	Families	Mende	60	Both	In the village	Household consumption and market
176	Kenema	Small Bo	2.01	70	Flat	38.4	21.9	3.78	3.61	0.09	989.85	rainfed	seasonal	4	4	No drainage canal	river diversion	agriculture	0.8	0	0	0	0.6	0.6	mixte	Direct seeding	none	No bunding	105	4.944	5	Dirt road	Families	Mende	52.94	nd	In the village	Household consumption and market
177	Kenema	Nongowa	1.39	50	Flat	72.4	7.9	3.09	5.8	0.08	996.45	rainfed	seasonal	4	4	No drainage canal	river diversion	agriculture	1.2	0	0	0	0	0	local	Transplanting	none	No bunding	7	2.507	7	Dirt road	Families	Mende	57.14	Individual	In the village	Household consumption
178	Kenema	Nongowa	1.63	150	Flat	66.4	9.9	3.54	6.29	0.1	996.45	rainfed	seasonal	3	4	No drainage canal	river diversion	agriculture	2.8	0	0	0	2	0.5	local	Transplanting	none	No bunding	7	2.337	7	Dirt road	Families	Mende	63.64	Both	In the village	Household consumption
179	Kenema	Nongowa	0.33	45	Flat	70.4	7.9	2.73	15.96	0.09	996.45	rainfed	seasonal	4	4	No drainage canal	river diversion	agriculture	0.8	0	0	0	0.5	0.5	local	Transplanting	none	No bunding	5	2.645	5	Dirt road	Families	Mende	57.14	Collective	In the village	Household consumption and market
180	Kenema	Nongowa	17.55	105	Flat	70.4	7.9	3.33	19.98	0.08	1025.66	rainfed	seasonal	4	4	No drainage canal	river diversion	agriculture	2.8	2	2	0	1.5	1.5	local	Transplanting	none	No bunding	9	0.184	9	Paved road	Families	Mende	50	Collective	In the village	Household consumption and market
181	Kenema	Nongowa	6.42	341	Flat	58.24	15.34	3.07	7.68	0.13	1008.56	supplemental irrigation	seasonal	7	8	Central drain	river diversion	agriculture	6	0	0	6	0	0	improved	Transplanting	mineral fertilizer	Earthen contour bunds	575	0.017	9	Paved road	Families	Mende	60.94	Both	>100 km	Household consumption and market
182	Kenema	Nongowa	4.37	40	Flat	54.24	13.34	3.95	9.17	0.1	1008.56	supplemental irrigation	seasonal	7	7	Central drain	river diversion	agriculture	3.2	0	0	3.2	0	0	improved	Transplanting	mineral fertilizer	Earthen contour bunds	1575	0.021	9	nd	Families	Mende	55	Both	In the village	Household consumption and market
183	Kenema	Nongowa	3.38	707	Flat	72.24	7.34	4.1	6.53	0.11	1008.56	supplemental irrigation	seasonal	6	7	Central drain	river diversion	agriculture	4.4	0	0	4.4	0	0	improved	Transplanting	mineral fertilizer	Earthen contour bunds	3571	0	9	Paved road	Families	Mende	69.89	Both	In the village	Household consumption and market
184	Kenema	Nongowa	3.22	75	Flat	76.24	7.34	4.51	2.17	0.1	988.42	supplemental irrigation	seasonal	6	6	Central drain	river diversion	agriculture	3	0	0	2.8	0	0	improved	Transplanting	mineral fertilizer	Earthen contour bunds	21	0.634	21	Dirt road	Families	Mende	50	Collective	In the village	Household consumption and market
186	Kenema	Nongowa	4.74	47	Flat	80.24	7.34	2.98	2.15	0.08	988.42	rainfed	seasonal	4	4	No drainage canal	river diversion	agriculture	4.8	0	0	2	0	0	improved	Transplanting	mineral fertilizer	No bunding	3	0.216	3	Dirt road	Families	Mende	64.47	Collective	In the village	Household consumption and market
187	Kenema	Nongowa	3.96	50	Flat	82.24	7.34	3.46	7.54	0.09	988.42	rainfed	seasonal	4	4	No drainage canal	river diversion	agriculture	0.6	0	0	0	0	0	local	Transplanting	none	No bunding	12	0.575	12	Dirt road	Families	Mende	40	Both	In the village	Household consumption and market
188	Kenema	Nongowa	3.03	nd	Flat	72.24	7.34	4.24	8.56	0.1	988.42	rainfed	seasonal	4	4	No drainage canal	river diversion	agriculture	3	0	0	0	0.3	0.3	local	Transplanting	none	No bunding	25	0.136	25	Dirt road	Families	Mende	50	Both	In the village	Household consumption and market
189	Kenema	Nongowa	2.57	75	Flat	74.24	9.34	3.42	9.52	0.12	988.42	rainfed	seasonal	4	4	No drainage canal	river diversion	agriculture	5	0	0	0	0.5	0.5	local	Transplanting	mineral fertilizer	No bunding	3	0.004	3	Dirt road	Families	Mende	60	Both	In the village	Household consumption and market
190	Kenema	Small Bo	3.03	50	Flat	70.24	7.34	3.37	1.76	0.13	986.47	rainfed	seasonal	4	4	Central drain	river diversion	agriculture	1.6	0	0	0	0.4	0.4	improved	Transplanting	mineral fertilizer	Earthen contour bunds	105	0.2	2	Paved road	Families	Mende	40	Both	In the village	Household consumption and market
191	Kenema	Small Bo	2.7	50	Flat	72.24	7.34	4.27	1.32	0.12	986.47	rainfed	seasonal	4	4	Central drain	river diversion	agriculture	1.6	0	0	0	0.3	0.3	improved	Transplanting	mineral fertilizer	Earthen contour bunds	105	0.013	2	Paved road	Families	Mende	41.38	Both	In the village	Household consumption and market
192	Kenema	Small Bo	3.26	75	Flat	76.24	7.34	3.88	18.02	0.12	986.47	rainfed	seasonal	7	8	No drainage canal	river diversion	agriculture	3	0	0	0.4	0	0	mixte	Transplanting	mineral fertilizer	No bunding	105	0.003	3	Paved road	Families	Mende	41.18	Both	In the village	Household consumption and market
193	Kenema	Small Bo	2.62	130	Flat	80.8	7.34	4.39	21.21	0.1	986.47	rainfed	seasonal	4	4	Central drain	river diversion	agriculture	2.6	0	0	0	0.2	0.2	improved	Transplanting	mineral fertilizer	Earthen contour bunds	105	0.017	14	Paved road	Families	Mende	31.25	Collective	at 25-50 km	Household consumption and market
194	Kenema	Small Bo	2.6	150	Flat	72.8	7.34	3.53	9.89	0.1	986.47	rainfed	seasonal	4	4	No drainage canal	river diversion	agriculture	4.8	0	0	2	0.3	0.3	improved	Transplanting	none	No bunding	105	0.206	17	Paved road	Families	Mende	50	Collective	at 25-50 km	Household consumption and market
195	Kenema	Small Bo	1.73	165	Flat	74.8	7.34	4.28	2.61	0.13	986.47	rainfed	seasonal	4	4	No drainage canal	river diversion	agriculture	4	0	0	1.6	0.3	0.3	improved	Transplanting	mineral fertilizer	No bunding	105	0.008	19	Paved road	Families	Mende	52.94	Collective	at 25-50 km	nd
196	Kenema	Small Bo	1.65	60	Flat	80.8	7.34	4.11	3.39	0.09	986.47	rainfed	seasonal	4	4	No drainage canal	river diversion	agriculture	2.4	0	0	1.6	0.2	0.2	improved	Transplanting	mineral fertilizer	No bunding	105	0.004	19	Paved road	Families	Mende	51.61	Collective	at 25-50 km	Household consumption and market
197	Kenema	Small Bo	3.27	70	Flat	40.8	21.34	3.87	8.92	0.1	989.85	rainfed	seasonal	4	4	No drainage canal	river diversion	agriculture	1	0	0	0	0.4	0.4	mixte	Transplanting	none	No bunding	105	1.294	2	Dirt road	Families	Mende	66.67	Both	In the village	Household consumption and market
198	Kenema	Small Bo	0.64	50	U	50.8	17.34	3.43	32.92	0.1	989.85	rainfed	seasonal	4	4	No drainage canal	river diversion	agriculture	0.8	0	0	0	0.2	0.2	mixte	Transplanting	none	No bunding	105	1.201	2	Dirt road	Families	Temne	50	Both	In the village	Household consumption
199	Kenema	Small Bo	1.28	65	Flat	76.8	7.34	4.55	10.73	0.12	989.85	rainfed	seasonal	4	4	No drainage canal	river diversion	agriculture	2	0	0	0	0.3	0.3	mixte	Transplanting	none	No bunding	105	1.703	5	Dirt road	Families	Mende	50	Both	In the village	Household consumption
200	Kenema	Small Bo	3.68	75	Flat	68.8	9.34	2.72	7.39	0.11	989.85	rainfed	seasonal	4	4	Central drain	river diversion	agriculture	0.8	0	0	0	0.4	0.4	mixte	Transplanting	none	Earthen contour bunds	105	0.035	2	Dirt road	Village	Mende	50	Both	In the village	Household consumption
201	Kenema	Small Bo	0.48	78	nd	84.8	7.34	2.86	1	0.1	989.85	rainfed	seasonal	4	4	No drainage canal	river diversion	agriculture	1.2	0	0	0	0.3	0.4	improved	Direct seeding	none	No bunding	105	0.941	10	Paved road	Families	Mende	66.67	Collective	In the village	Household consumption and market
202	Kenema	Small Bo	1.84	130	Flat	80.8	7.34	3.57	9.8	0.13	989.85	rainfed	seasonal	4	4	No drainage canal	river diversion	agriculture	1.8	0	0	0	0.2	0.2	local	Transplanting	none	No bunding	105	0.992	10	Paved road	Families	Mende	41.38	Both	In the village	Household consumption and market
203	Kenema	Nongowa	3.5	80	U	84.8	6.2	1.69	2.11	0.07	996.67	rainfed	semi-permanent	20	24	No drainage canal	none	abandoned	0	0	0	0	0	0	No	Transplanting	mineral fertilizer	No bunding	8	0.641	8	Paved road	Families	Mende	70	Individual	at 25-50 km	nd
204	Kenema	Nongowa	0.74	100	U	80.8	6.2	2.95	6.65	0.08	1025.66	rainfed	semi-permanent	24	24	No drainage canal	None	agriculture	2	nd	nd	0	nd	nd	mixte	Transplanting	none	No bunding	2	0.235	2	n.a.	Families	Mende	66.67	Individual	In the village	nd
205	Kenema	Lower Bambara	4.81	100	U	82.2	6.9	3.23	7.84	0.1	1025.66	rainfed	semi-permanent	16	24	Central drain	None	agriculture	0	nd	nd	0	nd	1	improved	Transplanting	none	Simple bunding	28	0.155	28	Paved road	Families	Mende	68	Collective	In the village	Household consumption
206	Kenema	Lower Bambara	10.11	400	V	84.2	7.6	2.55	6.23	0.09	1015.84	rainfed	semi-permanent	20	24	No drainage canal	None	agriculture	0	0	0	0	1	0	local	Transplanting	none	No bunding	0	0.038	0	Dirt road	Families	Mende	46.67	Individual	at ? 25km	Household consumption
207	Kenema	Lower Bambara	1.83	150	Flat	82.2	6.2	1.21	1.56	0.1	1015.83	rainfed	semi-permanent	16	24	Central drain	none	abandoned	0	0	0	0	0	0	No	Transplanting	none	No bunding	0	0.798	0	Dirt road	Families	Mende	100	Individual	In the village	Household consumption
208	Kenema	Lower Bambara	9.38	70	U	84.2	6.9	2.03	1.11	0.06	1015.84	rainfed	semi-permanent	20	24	No drainage canal	none	abandoned	0	0	0	0	0	0	No	Transplanting	mineral fertilizer	No bunding	6	1.089	6	Dirt road	Families	Mende	66.67	Collective	at ? 25km	Household consumption
209	Kenema	Nongowa	10.82	70	U	80.8	6.2	1.22	2.84	0.06	1015.84	rainfed	semi-permanent	16	24	No drainage canal	none	abandoned	0	0	0	0	0	0	No	Transplanting	none	No bunding	15	7.715	15	Dirt road	Families	Mende	60	Collective	at ? 25km	Household consumption
210	Kenema	Nongowa	6.03	70	U	84.2	6.9	2.46	9.32	0.11	1003.48	rainfed	semi-permanent	20	28	No drainage canal	None	agriculture	0	0	0	0	2	0	local	Transplanting	none	No bunding	15	9.367	15	Dirt road	Families	Mende	75	Collective	at ? 25km	nd
211	Kenema	Nongowa	11.31	nd	V	82.2	7.6	1.3	1.54	0.06	996.67	rainfed	semi-permanent	20	28	Central drain	none	abandoned	0	0	0	0	0	0	No	Transplanting	none	No bunding	9	5.356	9	Dirt road	Families	Mende	87.5	Collective	at ? 25km	Household consumption
212	Kenema	Nongowa	38.61	500	U	80.8	6.2	1.82	2.06	0.06	988.42	rainfed	semi-permanent	16	24	Central drain	none	abandoned	0	0	0	0	0	0	No	Transplanting	none	Simple bunding	8	0.012	8	Dirt road	Families	Mende	nd	Collective	at ? 25km	Household consumption and market
213	Kenema	Dama	11.23	100	V	84.2	6.9	2.04	2.11	0.05	988.42	rainfed	semi-permanent	20	24	No drainage canal	none	abandoned	0	0	0	0	0	0	No	nd	mineral fertilizer	Simple bunding	70	0.397	25	n.a.	Families	Mende	75	Collective	at ? 25km	Household consumption
214	Kenema	Dama	47.16	200	U	82.2	6.2	1.53	1.23	0.07	988.42	rainfed	semi-permanent	20	24	Central drain	none	abandoned	0	0	0	0	0	0	No	Transplanting	none	No bunding	70	3.022	12	Dirt road	Families	Mende	70	Individual	at ? 25km	Household consumption
215	Kenema	Dama	13.21	200	U	82.2	6.9	1.52	2.54	0.07	988.42	rainfed	semi-permanent	20	24	No drainage canal	none	abandoned	0	0	0	0	0	0	No	Transplanting	none	Simple bunding	70	3.948	12	Dirt road	Families	Mende	60	Collective	at ? 25km	Household consumption
216	Kenema	Dama	87.31	150	V	84.2	6.2	1.37	1.06	0.05	1019.71	rainfed	semi-permanent	16	24	Central drain	none	abandoned	0	0	0	0	0	0	No	Transplanting	none	No bunding	70	9.983	28	Dirt road	Families	Mende	58.14	nd	at ? 25km	Market
217	Kenema	Dama	17.37	200	U	84.2	7.6	1.54	2.86	0.06	1019.71	rainfed	semi-permanent	20	24	No drainage canal	none	abandoned	0	0	0	0	0	0	No	Transplanting	none	No bunding	70	12.196	24	n.a.	Families	Mende	75	Individual	at ? 25km	Household consumption
218	Kenema	Dama	27.11	200	U	80.8	6.2	1.06	4.35	0.03	991.35	rainfed	semi-permanent	52	52	No drainage canal	none	abandoned	0	0	0	0	0	0	No	Transplanting	mineral fertilizer	No bunding	70	2.531	24	Dirt road	Families	Mende	66.67	Collective	at ? 25km	Household consumption
219	Kenema	Dama	7.85	200	U	84.2	6.2	1.22	5.2	0.03	991.35	rainfed	semi-permanent	16	24	Central drain	none	abandoned	0	0	0	0	0	0	No	Transplanting	none	Simple bunding	70	5.543	17	Dirt road	Families	Mende	65.22	Collective	at ? 25km	Market
220	Kenema	Dama	16.58	nd	U	82.2	8.2	1.52	3.21	0.05	996.67	rainfed	semi-permanent	20	24	No drainage canal	none	abandoned	0	0	0	0	0	0	No	nd	mineral fertilizer	No bunding	70	6.112	18	Dirt road	Families	Mende	57.14	Collective	at ? 25km	Household consumption
221	Kenema	Nongowa	2.76	200	U	86.2	6.2	1.27	2.65	0.05	1008.56	rainfed	semi-permanent	16	28	No drainage canal	none	abandoned	0	0	0	0	0	0	No	Transplanting	none	No bunding	1861	0.625	4	nd	Families	Mende	100	Individual	at ? 25km	nd
222	Kenema	Small Bo	10.36	200	V	84.2	6.2	2.96	9.82	0.08	989.85	rainfed	semi-permanent	20	28	Central drain	None	agriculture	0	0	0	0	1	0	mixte	Transplanting	none	No bunding	105	1.075	8	n.a.	Families	Mende	60	Collective	at ? 25km	Market
223	Kenema	Small Bo	18.42	150	U	84.2	6.2	1.54	3.69	0.04	989.85	rainfed	semi-permanent	20	28	Central drain	none	abandoned	0	0	0	0	0	0	No	nd	none	Simple bunding	105	5.983	6	Path	Families	Mende	81.82	Collective	at 25-50 km	Market
224	Kenema	Small Bo	4.13	200	U	84.2	8.2	1.36	3.41	0.06	982.25	rainfed	semi-permanent	20	28	Central drain	none	abandoned	0	0	0	0	0	0	No	Transplanting	none	Simple bunding	105	8.208	9	Path	Families	Mende	50	Individual	at 25-50 km	Household consumption
225	Kenema	Kando	8.39	200	Flat	84.2	6.2	3.01	7.85	0.1	982.25	rainfed	semi-permanent	20	24	No drainage canal	None	agriculture	0	0	0	0	2	0	mixte	Transplanting	none	No bunding	101	9.891	2	Dirt road	Families	Mende	56.76	Collective	In the village	Household consumption
226	Kenema	Kando	16.39	nd	U	86.2	6.9	1.05	2.54	0.04	982.25	rainfed	semi-permanent	16	24	No drainage canal	none	abandoned	0	0	0	0	0	0	No	Transplanting	none	No bunding	101	14.33	4	Dirt road	Families	Mende	100	Individual	at ? 25km	Household consumption
227	Kenema	Kando	11.25	200	V	82.2	7.6	1.22	3.85	0.04	963.83	rainfed	semi-permanent	20	24	No drainage canal	none	abandoned	0	0	0	0	0	0	No	Transplanting	none	No bunding	101	18.084	40	Dirt road	Families	Mende	75	Individual	at 25-50 km	Market
228	Kenema	Simbaru	11.24	100	U	80.8	6.2	1.57	2.55	0.06	963.83	rainfed	semi-permanent	20	28	Central drain	none	abandoned	0	0	0	0	0	0	No	Transplanting	none	Simple bunding	122	22.657	9	Dirt road	Families	Mende	64.29	Collective	at ? 25km	Household consumption
229	Kenema	Simbaru	4.42	40	V	80.8	6.9	1.32	2.86	0.04	963.83	rainfed	semi-permanent	24	24	Central drain	none	abandoned	0	0	0	0	0	0	No	Transplanting	mineral fertilizer	Simple bunding	122	24.756	3	Dirt road	Village	Mende	60	Collective	In the village	Household consumption
230	Kenema	Simbaru	29.14	100	U	82.2	6.2	1.09	1.95	0.06	976.5	rainfed	semi-permanent	16	24	Central drain	none	abandoned	0	0	0	0	0	0	No	Transplanting	none	Simple bunding	122	26.971	2	Path	Families	Mende	75	Collective	at ? 25km	Household consumption
231	Kenema	Simbaru	2.04	80	U	84.2	7.6	1.53	2.56	0.05	976.5	rainfed	semi-permanent	24	28	No drainage canal	none	abandoned	0	0	0	0	0	0	No	Transplanting	none	No bunding	122	31.742	0	Dirt road	Families	Mende	100	Individual	at ? 25km	Household consumption
232	Kenema	Wandor	14.61	150	U	82.2	6.2	1.44	3.45	0.06	973.01	rainfed	semi-permanent	20	24	No drainage canal	none	abandoned	0	0	0	0	0	0	No	Transplanting	none	No bunding	56	34.629	7	Paved road	Families	Mende	70	Collective	at ? 25km	Household consumption
233	Kenema	Wandor	9.17	100	Flat	80.8	6.9	1.28	3.65	0.04	973.01	rainfed	semi-permanent	16	28	No drainage canal	none	abandoned	0	0	0	0	0	0	No	Transplanting	none	Simple bunding	56	36.387	36	Dirt road	Families	Mende	50	Collective	at ? 25km	Household consumption
234	Kenema	Wandor	11.54	200	U	84.2	7.6	1.58	2.76	0.05	1014.83	rainfed	semi-permanent	24	28	No drainage canal	none	abandoned	0	0	0	0	0	0	No	Direct seeding	none	No bunding	56	30.855	16	Dirt road	Village	Mende	75	Collective	at ? 25km	Household consumption
235	Kenema	Gorama	35.84	200	U	84.2	7.6	1.23	3.11	0.04	1024.24	rainfed	semi-permanent	24	28	No drainage canal	none	abandoned	0	0	0	0	0	0	No	Transplanting	none	Simple bunding	66	16	12	Dirt road	Families	Mende	66.67	Collective	In the village	Household consumption
236	Kenema	Gorama	31.91	200	U	82.2	6.2	1.12	2.82	0.04	1014.83	rainfed	semi-permanent	24	28	No drainage canal	none	abandoned	0	0	0	0	0	0	No	Transplanting	none	No bunding	66	16	19	Dirt road	Families	Mende	57	Collective	at ? 25km	Market
237	Kenema	Gorama	15.12	100	U	80.8	6.9	2.18	9.31	0.09	1044.42	rainfed	semi-permanent	24	24	No drainage canal	None	agriculture	0	0	0	0	2	0	local	Transplanting	none	No bunding	66	16	11	Dirt road	Families	Mende	60	Individual	In the village	Household consumption
238	Kenema	Gorama	8.68	200	U	80.8	6.2	2.46	7.76	0.08	1040.04	rainfed	semi-permanent	16	28	No drainage canal	None	agriculture	0	0	0	0	5	0	mixte	Transplanting	none	No bunding	66	16	10	Dirt road	Families	Mende	66.67	Collective	In the village	Household consumption
239	Bo	Kakua	22	200	U	82.2	6.88	2.42	1.26	0.06	1019.97	rainfed	semi-permanent	20	28	Minor drains	none	abandoned	0	0	0	0	0	0	No	Transplanting	mineral fertilizer	Simple bunding	1623	0.103	15	Dirt road	Families	Mende	100	Collective	at ? 25km	Market
240	Bo	Kakua	11.14	85	U	86.2	6.88	1.65	2.36	0.08	1019.97	rainfed	semi-permanent	16	24	No drainage canal	none	abandoned	0	0	0	0	0	0	No	Transplanting	none	No bunding	95	0.221	4	Paved road	Families	Mende	100	Individual	at ? 25km	Household consumption
241	Bo	Kakua	12.59	40	U	86.2	6.88	4	7.05	0.1	1027.44	rainfed	semi-permanent	16	24	Central drain	None	agriculture	0	0	0	0	2	0	local	Direct seeding	none	No bunding	95	1.487	10	Dirt road	Individual	Mende	71.43	Individual	In the village	Household consumption
242	Bo	Selenga	92.6	200	U	81.7	6.88	2.42	1.58	0.08	1027.44	rainfed	semi-permanent	16	25	No drainage canal	none	abandoned	0	0	0	0	0	0	No	Direct seeding	none	No bunding	63	2.023	12	Dirt road	Families	Mende	60	Individual	In the village	Household consumption
243	Bo	Selenga	10.61	75	U	82.2	6.88	1.76	4.09	0.06	1027.44	rainfed	semi-permanent	28	32	No drainage canal	none	abandoned	0	0	0	0	0	0	No	Transplanting	none	No bunding	63	0	2	Dirt road	Families	Mende	70	Individual	In the village	Household consumption
244	Bo	Valunia	6.35	30	U	82.2	6.2	1.12	2.89	0.04	1003.75	rainfed	semi-permanent	20	28	No drainage canal	none	abandoned	0	0	0	0	0	0	No	Transplanting	none	No bunding	32	0.032	16	Paved road	Families	Mende	100	Individual	In the village	Household consumption and market
245	Bo	Valunia	33.54	200	Flat	86.2	6.88	1.53	5.04	0.05	1003.75	rainfed	semi-permanent	20	20	Minor drains	none	abandoned	0	0	0	0	0	0	No	Transplanting	mineral fertilizer	Simple bunding	31	0	20	Dirt road	Families	Mende	66.67	Collective	at ? 25km	Household consumption
246	Bo	Valunia	7.64	150	U	86.2	6.88	2.46	4.96	0.06	1003.75	rainfed	semi-permanent	20	24	Minor drains	none	abandoned	0	0	0	0	0	0	No	Transplanting	none	Simple bunding	31	0.031	20	Path	Families	Mende	100	Individual	In the village	Household consumption
247	Bo	Valunia	18.55	80	V	86.2	6.2	2.12	5.05	0.06	1003.75	rainfed	semi-permanent	24	24	No drainage canal	none	abandoned	0	0	0	0	0	0	No	Direct seeding	none	No bunding	32	2.587	24	Dirt road	Families	mende	100	Individual	at ? 25km	Household consumption
251	Bo	Tikonko	12.68	400	Flat	86.2	6.2	2.26	9.01	0.11	1001.85	rainfed	semi-permanent	20	28	No drainage canal	river diversion	agriculture	0	0	0	0	0.5	0	local	Transplanting	none	Simple bunding	132	2.648	6	Path	Families	Mende	77.78	Collective	at ? 25km	Household consumption
252	Bo	Tikonko	1.9	80	U	84.2	6.2	2.04	4.28	0.06	1011.71	rainfed	semi-permanent	20	28	No drainage canal	none	abandoned	0	0	0	0	0	0	No	Transplanting	none	No bunding	132	3.446	5	Dirt road	Families	Mende	83.33	Individual	at ? 25km	Household consumption
253	Bo	Tikonko	8.05	70	U	86.2	6.9	2.13	6.58	0.08	1001.85	rainfed	semi-permanent	28	52	Central drain	None	agriculture	0	0	0	0	0.5	0	mixte	Transplanting	mineral fertilizer	Simple bunding	132	0.154	5	Path	Families	Mende	60	Collective	at ? 25km	Household consumption
254	Bo	Bumpeh	14.02	150	V	84.2	6.9	2.06	2.14	0.05	1020.68	rainfed	semi-permanent	20	28	No drainage canal	none	abandoned	0	0	0	0	0	0	No	Direct seeding	none	No bunding	49	3.826	18	Dirt road	Families	Mende	75	Individual	In the village	Household consumption
255	Bo	Bumpeh	104.48	nd	Flat	81.7	6.2	2.25	4.03	0.06	1019.53	rainfed	semi-permanent	24	32	No drainage canal	none	abandoned	0	0	0	0	0	0	No	Direct seeding	none	No bunding	49	8.509	18	Dirt road	Families	Mende	100	Individual	In the village	Household consumption
257	Bo	Jiama	10.04	150	U	82.2	6.2	1.49	4.11	0.05	962.7	rainfed	semi-permanent	20	24	Central drain	none	abandoned	0	0	0	0	0	0	No	Transplanting	none	Simple bunding	85	0.012	18	Paved road	Families	Mende	nd	nd	at ? 25km	Household consumption
258	Bo	Jiama	14.09	200	U	84.2	6.9	2.94	8.56	0.09	940.03	rainfed	semi-permanent	16	24	No drainage canal	None	agriculture	0	0	0	0	0.5	0	mixte	Transplanting	none	Simple bunding	85	5.744	25	Dirt road	nd	Mende	90	Collective	In the village	Household consumption
263	Bo	Wunde	1.73	70	V	81.7	6.9	1.05	4.08	0.05	949.03	rainfed	semi-permanent	16	24	Central drain	none	abandoned	0	0	0	0	0	0	No	Transplanting	none	Simple bunding	33	1.62	8	Dirt road	Families	Mende	100	Individual	at ? 25km	Household consumption
264	Bo	Wunde	11.79	500	Flat	86.2	6.9	2.28	5.27	0.05	949.03	rainfed	semi-permanent	20	24	No drainage canal	none	abandoned	0	0	0	0	0	0	No	Transplanting	none	No bunding	33	1.295	2	Dirt road	Families	Mende	100	Individual	In the village	Household consumption
265	Bo	Tikonko	15.42	150	U	86.2	6.9	1.08	5.01	0.05	962.7	rainfed	semi-permanent	20	24	No drainage canal	none	abandoned	0	0	0	0	0	0	No	nd	mineral fertilizer	No bunding	132	3.901	4	Dirt road	Families	Mende	75	Collective	at ? 25km	Household consumption
271	Bo	Boama	1	500	Flat	84.2	6.9	1.17	4.12	0.06	998.79	rainfed	semi-permanent	16	24	No drainage canal	none	abandoned	0	0	0	0	0	0	No	Transplanting	none	No bunding	162	0.064	1	x	Families	Mende	100	Individual	In the village	Household consumption
272	Bo	Boama	0.28	80	U	86.2	6.9	1.06	3.04	0.05	998.79	rainfed	semi-permanent	24	24	No drainage canal	none	abandoned	0	0	0	0	0	0	No	Transplanting	none	No bunding	162	0.293	21	x	Families	Mende	50	Individual	at ? 25km	Household consumption
