# Supplementary material for: Diversity of inland valleys and opportunities for agricultural development in Sierra Leone
Source: PLoS One. 2017 Jun 29;12(6):e0180059. doi: 10.1371/journal.pone.0180059 (PMC5491119; doi:10.1371/journal.pone.0180059)
Supplement: S2 Table — (CSV) [file pone.0180059.s007.csv]

Inland valley	District	Chiefdom	Uses	Population_density (people/ km2)	Distance_to_road (km)	Distance_to_market (km)
1	Bo	Kakua	agriculture	1225	0.132	2
2	Bo	Kakua	agriculture	489	0.068	2
3	Bo	Kakua	agriculture	1072	0.003	2
4	Bo	Kakua	agriculture	104	0.514	2
5	Bo	Kakua	agriculture	532	0.539	1
6	Bo	Kakua	agriculture	95	0.01	5
7	Bo	Kakua	agriculture	95	0	5
8	Bo	Kakua	agriculture	95	0.421	7
9	Bo	Selenga	Natural vegetation	90	0.044	9
10	Bo	Selenga	Natural vegetation	63	0.287	10
11	Bo	Selenga	Natural vegetation	63	6.116	21
12	Bo	Selenga	agriculture	63	0.068	2
13	Bo	Selenga	Natural vegetation	63	0.509	13
14	Bo	Valunia	agriculture	32	0.005	29
15	Bo	Valunia	agriculture	31	0.547	2
17	Bo	Valunia	agriculture	32	1.993	2
18	Bo	Valunia	Natural vegetation	32	0.095	33
19	Bo	Niawa	agriculture	64	3.179	15
20	Bo	Niawa	agriculture	71	8.597	5
21	Bo	Niawa	agriculture	71	9.451	1
22	Bo	Niawa	Natural vegetation	71	12.764	3
23	Bo	Bagbe	agriculture	63	14.452	32
24	Bo	Niawa	agriculture	63	16.843	15
25	Bo	Bagbe	agriculture	63	17.314	27
26	Bo	Komboya	agriculture	27	24.119	4
27	Bo	Komboya	agriculture	27	22.649	38
28	Bo	Komboya	agriculture	27	21.814	42
29	Bo	Komboya	agriculture	27	27.911	4
30	Bo	Tikonko	agriculture	132	1.293	9
31	Bo	Tikonko	agriculture	132	0.858	7
32	Bo	Tikonko	Natural vegetation	132	2.462	11
33	Bo	Tikonko	Natural vegetation	132	2.117	12
34	Bo	Tikonko	Natural vegetation	132	2.547	8
35	Bo	Tikonko	agriculture	132	0.097	8
36	Bo	Tikonko	agriculture	132	0.027	3
37	Bo	Tikonko	Natural vegetation	132	2.901	5
38	Bo	Bumpeh	agriculture	49	12.18	24
39	Bo	Bumpeh	agriculture	49	7.599	13
40	Bo	Bumpeh	agriculture	49	5.428	2
41	Bo	Bumpeh	agriculture	49	7.189	3
42	Bo	Bumpeh	Natural vegetation	49	3.667	14
43	Bo	Boama	agriculture	162	0.002	1
44	Bo	Boama	agriculture	162	0	0
45	Bo	Boama	agriculture	162	0.007	12
46	Bo	Boama	agriculture	162	0.214	7
47	Bo	Boama	agriculture	162	0.751	30
48	Bo	Boama	agriculture	162	6.83	7
49	Bo	Bagbe	agriculture	87	19.303	2
50	Bo	Bagbe	agriculture	63	21.464	21
51	Bo	Gbo	Natural vegetation	43	0.186	7
52	Bo	Gbo	agriculture	43	0.006	10
53	Bo	Gbo	Natural vegetation	43	4.567	15
54	Bo	Gbo	agriculture	43	0.014	15
55	Bo	Selenga	Natural vegetation	95	1.523	14
56	Bo	Kakua	agriculture	95	0.012	3
57	Bo	Jiama	agriculture	85	0.006	12
58	Bo	Jiama	agriculture	85	4.868	4
59	Bo	Jiama	agriculture	85	6.631	15
60	Bo	Jiama	agriculture	85	7.87	7
61	Bo	Tikonko	agriculture	132	5.833	9
62	Bo	Bagbe	agriculture	133	9.001	0
63	Bo	Bagbe	agriculture	132	7.374	1
64	Bo	Bagbe	agriculture	133	11.697	20
65	Bo	Bagbe	Natural vegetation	133	21.585	15
66	Bo	Bagbe	agriculture	133	15.883	17
67	Bo	Bagbe	agriculture	133	16.331	34
68	Bo	Bagbe	agriculture	127	19.557	40
69	Bo	Lugbu	agriculture	127	20.358	38
70	Bo	Lugbu	agriculture	127	16.124	48
71	Bo	Lugbu	agriculture	127	18.725	40
72	Bo	Lugbu	agriculture	127	18.64	50
73	Bo	Lugbu	agriculture	127	11.015	38
74	Bo	Wunde	agriculture	33	0.036	22
75	Bo	Wunde	agriculture	33	0.612	25
76	Bo	Wunde	Natural vegetation	33	1.401	25
77	Bo	Wunde	Natural vegetation	33	3.146	33
78	Bo	Wunde	agriculture	33	3.798	17
79	Bo	Wunde	agriculture	33	7.345	10
80	Bo	Wunde	agriculture	33	17.29	22
81	Bo	Wunde	agriculture	33	17.539	20
82	Bo	Wunde	agriculture	33	19.782	16
83	Bo	Wunde	agriculture	33	18.675	17
84	Bo	Wunde	agriculture	33	17.591	14
85	Bo	Wunde	agriculture	33	12.669	14
86	Bo	Wunde	Natural vegetation	33	12.326	14
87	Bo	Wunde	agriculture	33	12.415	13
88	Bo	Wunde	agriculture	33	9.357	10
89	Bo	Wunde	agriculture	33	8.429	14
90	Bo	Kakua	agriculture	1987	0.009	3
91	Bo	Kakua	agriculture	1093	0.964	3
92	Bo	Kakua	agriculture	95	2.437	3
93	Bo	Kakua	agriculture	95	4.079	4
94	Bo	Kakua	agriculture	1363	0.002	3
95	Bo	Kakua	agriculture	1393	0.049	1
96	Bo	Kakua	agriculture	1109	0.013	5
97	Bo	Kakua	agriculture	95	0.915	7
98	Bo	Kakua	agriculture	157	1.155	4
99	Bo	Kakua	agriculture	105	0.089	7
100	Bo	Kakua	Natural vegetation	162	1.354	4
101	Bo	Kakua	agriculture	95	5.348	8
102	Kenema	Simbaru	agriculture	122	29.104	4
103	Kenema	Simbaru	agriculture	122	29.908	1
104	Kenema	Simbaru	agriculture	122	29.634	1
105	Kenema	Simbaru	agriculture	122	29.796	12
106	Kenema	Langrama	agriculture	28	20.001	24
107	Kenema	Langrama	agriculture	28	19.972	37
108	Kenema	Langrama	agriculture	28	22.37	38
109	Kenema	Langrama	agriculture	28	22.143	34
110	Kenema	Langrama	agriculture	28	24.366	17
111	Kenema	Niawa	agriculture	33	22.33	16
112	Kenema	Niawa	agriculture	55	12.561	85
113	Kenema	Niawa	agriculture	55	12.495	9
114	Kenema	Niawa	agriculture	55	13.303	9
115	Kenema	Niawa	agriculture	55	13.713	3
116	Kenema	Niawa	agriculture	55	16.429	11
117	Kenema	Niawa	agriculture	55	17.208	12
118	Kenema	Niawa	agriculture	55	17.489	24
119	Kenema	Niawa	agriculture	55	15.421	12
120	Kenema	Niawa	agriculture	55	20.08	13
121	Kenema	Niawa	agriculture	55	18.864	12
122	Kenema	Niawa	agriculture	55	12.712	8
123	Kenema	Niawa	agriculture	55	12.626	8
124	Kenema	Tunkia	agriculture	33	12.297	2
125	Kenema	Tunkia	agriculture	33	3.974	3
126	Kenema	Tunkia	agriculture	33	3.449	7
127	Kenema	Tunkia	agriculture	33	6.527	5
128	Kenema	Tunkia	agriculture	34	0.295	2
129	Kenema	Tunkia	agriculture	33	0.097	25
130	Kenema	Gaura	agriculture	56	0	24
131	Kenema	Gaura	agriculture	56	0.194	6
132	Kenema	Gaura	agriculture	38	2.685	26
133	Kenema	Gaura	agriculture	56	1.025	15
134	Kenema	Gaura	agriculture	56	0	20
135	Kenema	Gaura	agriculture	56	0.136	18
136	Kenema	Gaura	agriculture	56	0.207	19
137	Kenema	Gaura	agriculture	56	9.395	25
138	Kenema	Gaura	agriculture	56	7.289	25
139	Kenema	Nomo	agriculture	28	17.023	36
140	Kenema	Nomo	agriculture	28	16.604	36
141	Kenema	Nomo	agriculture	28	16.414	36
142	Kenema	Nomo	agriculture	28	16.093	36
143	Kenema	Nomo	agriculture	28	15.606	35
144	Kenema	Nomo	agriculture	36	12.876	26
145	Kenema	Nomo	agriculture	43	12.352	26
146	Kenema	Nomo	agriculture	28	13.45	26
147	Kenema	Nomo	agriculture	28	13.486	26
148	Kenema	Nomo	agriculture	28	13.759	34
149	Kenema	Nomo	agriculture	28	13.553	34
150	Kenema	Nomo	agriculture	28	14.595	36
151	Kenema	Koya	agriculture	40	11.059	32
152	Kenema	Koya	agriculture	40	10.891	32
153	Kenema	Koya	agriculture	40	9.069	38
154	Kenema	Koya	agriculture	40	9.404	38
155	Kenema	Koya	agriculture	40	11.276	32
156	Kenema	Koya	agriculture	40	11.63	38
157	Kenema	Dama	agriculture	70	9.248	3
158	Kenema	Dama	agriculture	70	8.427	3
159	Kenema	Dama	agriculture	70	6.033	17
160	Kenema	Malegohoun	agriculture	108	5.779	26
161	Kenema	Malegohoun	agriculture	108	5.527	26
162	Kenema	Malegohoun	agriculture	132	3.709	26
163	Kenema	Malegohoun	agriculture	110	4.654	26
164	Kenema	Malegohoun	agriculture	108	16.287	36
165	Kenema	Malegohoun	agriculture	108	14.477	30
166	Kenema	Malegohoun	agriculture	108	14.586	36
167	Kenema	Malegohoun	agriculture	108	14.305	36
168	Kenema	Small Bo	agriculture	105	1.453	25
169	Kenema	Nongowa	agriculture	7	0.401	7
170	Kenema	Small Bo	agriculture	105	0.25	9
171	Kenema	Small Bo	agriculture	105	0.061	9
172	Kenema	Small Bo	agriculture	105	7.996	6
173	Kenema	Kando	agriculture	101	15.373	5
174	Kenema	Kando	agriculture	101	15.863	5
175	Kenema	Kando	agriculture	101	9.78	3
176	Kenema	Small Bo	agriculture	105	4.944	5
177	Kenema	Nongowa	agriculture	7	2.507	7
178	Kenema	Nongowa	agriculture	7	2.337	7
179	Kenema	Nongowa	agriculture	5	2.645	5
180	Kenema	Nongowa	agriculture	9	0.184	9
181	Kenema	Nongowa	agriculture	575	0.017	9
182	Kenema	Nongowa	agriculture	1575	0.021	9
183	Kenema	Nongowa	agriculture	3571	0	9
184	Kenema	Nongowa	agriculture	21	0.634	21
186	Kenema	Nongowa	agriculture	3	0.216	3
187	Kenema	Nongowa	agriculture	12	0.575	12
188	Kenema	Nongowa	agriculture	25	0.136	25
189	Kenema	Nongowa	agriculture	3	0.004	3
190	Kenema	Small Bo	agriculture	105	0.2	2
191	Kenema	Small Bo	agriculture	105	0.013	2
192	Kenema	Small Bo	agriculture	105	0.003	3
193	Kenema	Small Bo	agriculture	105	0.017	14
194	Kenema	Small Bo	agriculture	105	0.206	17
195	Kenema	Small Bo	agriculture	105	0.008	19
196	Kenema	Small Bo	agriculture	105	0.004	19
197	Kenema	Small Bo	agriculture	105	1.294	2
198	Kenema	Small Bo	agriculture	105	1.201	2
199	Kenema	Small Bo	agriculture	105	1.703	5
200	Kenema	Small Bo	agriculture	105	0.035	2
201	Kenema	Small Bo	agriculture	105	0.941	10
202	Kenema	Small Bo	agriculture	105	0.992	10
203	Kenema	Nongowa	abandoned	8	0.641	8
204	Kenema	Nongowa	agriculture	2	0.235	2
205	Kenema	Lower Bambara	agriculture	28	0.155	28
206	Kenema	Lower Bambara	agriculture	0	0.038	0
207	Kenema	Lower Bambara	abandoned	0	0.798	0
208	Kenema	Lower Bambara	abandoned	6	1.089	6
209	Kenema	Nongowa	abandoned	15	7.715	15
210	Kenema	Nongowa	agriculture	15	9.367	15
211	Kenema	Nongowa	abandoned	9	5.356	9
212	Kenema	Nongowa	abandoned	8	0.012	8
213	Kenema	Dama	abandoned	70	0.397	25
214	Kenema	Dama	abandoned	70	3.022	12
215	Kenema	Dama	abandoned	70	3.948	12
216	Kenema	Dama	abandoned	70	9.983	28
217	Kenema	Dama	abandoned	70	12.196	24
218	Kenema	Dama	abandoned	70	2.531	24
219	Kenema	Dama	abandoned	70	5.543	17
220	Kenema	Dama	abandoned	70	6.112	18
221	Kenema	Nongowa	abandoned	1861	0.625	4
222	Kenema	Small Bo	agriculture	105	1.075	8
223	Kenema	Small Bo	abandoned	105	5.983	6
224	Kenema	Small Bo	abandoned	105	8.208	9
225	Kenema	Kando	agriculture	101	9.891	2
226	Kenema	Kando	abandoned	101	14.33	4
227	Kenema	Kando	abandoned	101	18.084	40
228	Kenema	Simbaru	abandoned	122	22.657	9
229	Kenema	Simbaru	abandoned	122	24.756	3
230	Kenema	Simbaru	abandoned	122	26.971	2
231	Kenema	Simbaru	abandoned	122	31.742	0
232	Kenema	Wandor	abandoned	56	34.629	7
233	Kenema	Wandor	abandoned	56	36.387	36
234	Kenema	Wandor	abandoned	56	30.855	16
235	Kenema	Gorama	abandoned	66	16	12
236	Kenema	Gorama	abandoned	66	16	19
237	Kenema	Gorama	agriculture	66	16	11
238	Kenema	Gorama	agriculture	66	16	10
239	Bo	Kakua	abandoned	1623	0.103	15
240	Bo	Kakua	abandoned	95	0.221	4
241	Bo	Kakua	agriculture	95	1.487	10
242	Bo	Selenga	abandoned	63	2.023	12
243	Bo	Selenga	abandoned	63	0	2
244	Bo	Valunia	abandoned	32	0.032	16
245	Bo	Valunia	abandoned	31	0	20
246	Bo	Valunia	abandoned	31	0.031	20
247	Bo	Valunia	abandoned	32	2.587	24
251	Bo	Tikonko	agriculture	132	2.648	6
252	Bo	Tikonko	abandoned	132	3.446	5
253	Bo	Tikonko	agriculture	132	0.154	5
254	Bo	Bumpeh	abandoned	49	3.826	18
255	Bo	Bumpeh	abandoned	49	8.509	18
257	Bo	Jiama	abandoned	85	0.012	18
258	Bo	Jiama	agriculture	85	5.744	25
263	Bo	Wunde	abandoned	33	1.62	8
264	Bo	Wunde	abandoned	33	1.295	2
265	Bo	Tikonko	abandoned	132	3.901	4
271	Bo	Boama	abandoned	162	0.064	1
272	Bo	Boama	abandoned	162	0.293	21
