# Supplementary material for: Diversity of inland valleys and opportunities for agricultural development in Sierra Leone
Source: PLoS One. 2017 Jun 29;12(6):e0180059. doi: 10.1371/journal.pone.0180059 (PMC5491119; doi:10.1371/journal.pone.0180059)
Supplement: S3 Table — (CSV) [file pone.0180059.s008.csv]

Inland valley	District	Chiefdom	Shape	Sand (%)	Clay (%)	Organic carbon (%)	Available phosphorus (%)	Total nitrogen (%)
1	Bo	Kakua	U	56.4	13.9	2.64	14.34	0.09
2	Bo	Kakua	U	60.4	11.9	3.04	10.56	0.11
3	Bo	Kakua	U	68.4	9.9	2.69	6.63	0.13
4	Bo	Kakua	V	58.4	13.9	3.23	4.73	0.06
5	Bo	Kakua	V	66.4	11.9	2.42	10.89	0.1
6	Bo	Kakua	U	62.4	11.9	2.94	5.22	0.08
7	Bo	Kakua	U	70.4	9.9	3.03	3.52	0.1
8	Bo	Kakua	U	72.4	7.9	2.5	1.82	0.12
9	Bo	Selenga	U	72.4	8.42	4.06	4.55	0.1
10	Bo	Selenga	U	72.4	8.42	3.99	6.36	0.08
11	Bo	Selenga	Flat	74.4	8.42	4.2	7.63	0.1
12	Bo	Selenga	Flat	70.4	7.9	3.52	5.21	0.09
13	Bo	Selenga	V	72.4	8.42	3.97	2.61	0.08
14	Bo	Valunia	Flat	73.68	8.62	2.1	4.19	0.11
15	Bo	Valunia	Flat	67.68	8.62	1.98	9.24	0.08
17	Bo	Valunia	U	75.68	6.62	2.62	6.29	0.1
18	Bo	Valunia	U	67.68	7.14	4.1	7.4	0.09
19	Bo	Niawa	V	77.68	6.62	3.29	2.31	0.12
20	Bo	Niawa	V	79.68	6.62	3.47	1.94	0.1
21	Bo	Niawa	Flat	81.68	6.62	3.85	4.72	0.1
22	Bo	Niawa	V	66.24	11.14	3.62	6.4	0.11
23	Bo	Bagbe	Flat	68.24	8.62	2.44	13.79	0.09
24	Bo	Niawa	Flat	72.24	8.62	2.5	9.4	0.12
25	Bo	Bagbe	Flat	78.24	6.62	3.18	9.41	0.13
26	Bo	Komboya	V	72.24	6.62	2.34	14.12	0.08
27	Bo	Komboya	U	70.24	6.62	2.56	10.32	0.08
28	Bo	Komboya	U	66.24	6.62	2.93	9.17	0.11
29	Bo	Komboya	U	76.24	8.62	3.3	3.69	0.1
30	Bo	Tikonko	U	70.24	8.62	2.59	4.4	0.11
31	Bo	Tikonko	Flat	68.24	8.62	3.01	10.38	0.1
32	Bo	Tikonko	U	70.24	8.14	3.32	6.65	0.09
33	Bo	Tikonko	V	70.24	8.19	2.65	13.94	0.1
34	Bo	Tikonko	U	70.96	8.19	3.89	6.46	0.08
35	Bo	Tikonko	V	72.96	8.62	2.32	4.93	0.09
36	Bo	Tikonko	Flat	60.96	12.62	2.25	9.82	0.08
37	Bo	Tikonko	U	72.96	8.19	3.43	14.84	0.11
38	Bo	Bumpeh	Flat	60.96	10.62	2.22	18.49	0.1
39	Bo	Bumpeh	Flat	50.96	16.62	3.18	7.3	0.11
40	Bo	Bumpeh	U	70.96	8.62	2.77	1.16	0.13
41	Bo	Bumpeh	U	76.96	6.62	3.21	7.67	0.1
42	Bo	Bumpeh	U	64.96	11.14	5.02	18.59	0.11
43	Bo	Boama	U	76.96	8.62	4.42	6.67	0.08
44	Bo	Boama	U	52.96	18.62	4.21	3.88	0.09
45	Bo	Boama	U	74.96	8.62	4.43	4.42	0.07
46	Bo	Boama	U	60.96	14.62	4.02	14.53	0.08
47	Bo	Boama	V	70.96	8.62	3.22	8.01	0.08
48	Bo	Boama	V	68.96	8.62	3.45	13.88	0.08
49	Bo	Bagbe	V	74.96	6.62	4.69	5.06	0.11
50	Bo	Bagbe	U	80.96	6.62	4.23	10.23	0.1
51	Bo	Gbo	U	68.96	11.14	4.69	7.06	0.12
52	Bo	Gbo	U	80.96	6.62	3.94	9.78	0.08
53	Bo	Gbo	U	76.96	7.14	4.36	9.96	0.09
54	Bo	Gbo	U	78.96	6.62	4.39	4.46	0.1
55	Bo	Selenga	Flat	66.96	9.14	4.28	3.46	0.13
56	Bo	Kakua	U	74.4	5.9	4.91	8.22	0.13
57	Bo	Jiama	U	74.4	7.9	4.79	21.9	0.08
58	Bo	Jiama	U	80.4	5.9	5.07	12.5	0.11
59	Bo	Jiama	U	78.4	5.9	4.83	14.97	0.12
60	Bo	Jiama	U	82.4	5.9	4.1	11.34	0.09
61	Bo	Tikonko	V	74.4	5.9	4.61	20.45	0.1
62	Bo	Bagbe	U	84.4	5.9	4.16	14.93	0.1
63	Bo	Bagbe	U	76.4	5.9	4.89	22.03	0.12
64	Bo	Bagbe	U	84.4	5.9	5.31	20.74	0.11
65	Bo	Bagbe	U	76.4	8.16	5.06	11.92	0.09
66	Bo	Bagbe	U	78.4	5.9	4.93	8.71	0.13
67	Bo	Bagbe	U	83.68	5.9	3.74	7.88	0.13
68	Bo	Bagbe	U	81.68	5.9	5.26	19.02	0.09
69	Bo	Lugbu	U	71.68	9.9	4.84	1.81	0.12
70	Bo	Lugbu	U	73.68	7.9	4.38	3.35	0.08
71	Bo	Lugbu	U	71.68	5.9	4.34	18.71	0.09
72	Bo	Lugbu	U	79.68	5.9	3.65	7.76	0.08
73	Bo	Lugbu	U	63.68	11.9	3.92	6.3	0.1
74	Bo	Wunde	V	73.68	5.9	4.83	2.59	0.1
75	Bo	Wunde	U	87.68	5.9	4.98	1.73	0.09
76	Bo	Wunde	Flat	71.68	7.47	5.48	7.91	0.1
77	Bo	Wunde	U	71.68	8.42	3.51	39	0.08
78	Bo	Wunde	U	84.24	6.62	4.1	7.34	0.12
79	Bo	Wunde	U	68.24	12.62	4.83	2.96	0.1
80	Bo	Wunde	U	86.24	6.62	4.98	3.8	0.13
81	Bo	Wunde	V	86.24	6.62	4.51	12.42	0.09
82	Bo	Wunde	U	78.24	6.62	4.14	15.18	0.12
83	Bo	Wunde	U	80.24	6.62	5.05	9.92	0.1
84	Bo	Wunde	U	74.24	6.62	5.34	4.63	0.1
85	Bo	Wunde	V	68.24	10.62	4.85	7.49	0.1
86	Bo	Wunde	V	56.24	13.14	5.52	11.9	0.1
87	Bo	Wunde	U	80.24	6.62	3.39	9.64	0.12
88	Bo	Wunde	U	80.24	6.62	4.62	11.51	0.11
89	Bo	Wunde	U	86.24	6.62	4.56	4.13	0.08
90	Bo	Kakua	U	52.24	16.62	3.89	5.44	0.12
91	Bo	Kakua	U	74.24	8.62	4.45	19.96	0.11
92	Bo	Kakua	U	82.24	6.62	5.1	6.85	0.13
93	Bo	Kakua	Flat	82.24	6.88	5.76	20.11	0.14
94	Bo	Kakua	Flat	66.24	10.62	4.89	26.15	0.08
95	Bo	Kakua	U	50.24	12.62	5.05	16.24	0.09
96	Bo	Kakua	U	48.24	18.62	4.72	26.43	0.13
97	Bo	Kakua	U	86.24	6.62	4.72	20.9	0.11
98	Bo	Kakua	U	54.24	14.62	4.95	25.6	0.09
99	Bo	Kakua	U	68.24	6.62	4.55	13.66	0.12
100	Bo	Kakua	U	56.24	15.14	4.95	7.62	0.08
101	Bo	Kakua	U	68.24	6.62	3.92	22.9	0.1
102	Kenema	Simbaru	U	64.24	10.62	3.4	30.75	0.12
103	Kenema	Simbaru	Flat	62.24	10.62	3.07	13.48	0.09
104	Kenema	Simbaru	Flat	76.24	6.62	2.55	5.54	0.11
105	Kenema	Simbaru	Flat	72.24	6.62	3.31	2.04	0.13
106	Kenema	Langrama	Flat	54.24	14.62	3.03	12.84	0.1
107	Kenema	Langrama	Flat	70.24	8.62	2.22	7.29	0.12
108	Kenema	Langrama	V	82.24	6.62	1.78	11.85	0.11
109	Kenema	Langrama	U	72.24	6.62	2.42	5.28	0.13
110	Kenema	Langrama	Flat	76.24	6.62	4.16	5.35	0.1
111	Kenema	Niawa	Flat	72.24	6.62	4.12	10.04	0.13
112	Kenema	Niawa	Flat	64.24	8.62	3.71	5.73	0.1
113	Kenema	Niawa	Flat	66.24	8.62	4.33	6.05	0.12
114	Kenema	Niawa	Flat	66.24	8.62	3.79	5.52	0.11
115	Kenema	Niawa	Flat	60.24	8.62	4.23	19.85	0.1
116	Kenema	Niawa	Flat	56.24	12.62	3.66	11.59	0.11
117	Kenema	Niawa	U	74.24	6.62	4.3	13.54	0.09
118	Kenema	Niawa	Flat	64.24	6.62	3.42	23.28	0.12
119	Kenema	Niawa	Flat	70.24	6.62	4.31	25.02	0.08
120	Kenema	Niawa	V	80.24	6.62	3.76	3.35	0.09
121	Kenema	Niawa	Flat	74.24	6.62	4.18	11.37	0.13
122	Kenema	Niawa	Flat	74.24	6.62	2.68	31.16	0.1
123	Kenema	Niawa	Flat	72.24	6.62	3.15	10.44	0.12
124	Kenema	Tunkia	Flat	64.24	10.62	3.25	14.69	0.1
125	Kenema	Tunkia	Flat	62.24	10.62	2.74	3.55	0.13
126	Kenema	Tunkia	Flat	60.24	10.62	5.12	17.67	0.1
127	Kenema	Tunkia	U	52.24	16.62	3.12	9.79	0.09
128	Kenema	Tunkia	Flat	68.24	8.62	3.28	8.18	0.11
129	Kenema	Tunkia	Flat	70.4	7.9	3.87	2.08	0.09
130	Kenema	Gaura	U	72.4	7.9	3.7	2.12	0.13
131	Kenema	Gaura	Flat	64.4	11.9	3.95	10.94	0.13
132	Kenema	Gaura	Flat	66.4	11.9	3.14	5.89	0.1
133	Kenema	Gaura	U	78.4	5.9	3.22	8.29	0.12
134	Kenema	Gaura	Flat	80.4	5.9	4.54	2.37	0.11
135	Kenema	Gaura	Flat	54.4	15.9	2.45	3.42	0.1
136	Kenema	Gaura	Flat	82.4	5.9	2.48	9.49	0.12
137	Kenema	Gaura	U	76.4	5.9	3.7	8.53	0.09
138	Kenema	Gaura	Flat	46.4	17.9	3.21	8.29	0.08
139	Kenema	Nomo	U	80.4	5.9	3.92	5.79	0.12
140	Kenema	Nomo	U	58.4	13.9	3.79	25.4	0.1
141	Kenema	Nomo	U	86.4	5.9	3.3	13.07	0.1
142	Kenema	Nomo	U	78.4	5.9	3.88	19.17	0.12
143	Kenema	Nomo	U	80.4	5.9	2.42	8.12	0.08
144	Kenema	Nomo	Flat	68.4	7.9	2.13	5.69	0.09
145	Kenema	Nomo	Flat	68.4	5.9	2.66	2.14	0.1
146	Kenema	Nomo	Flat	72.4	7.9	3.94	7.57	0.11
147	Kenema	Nomo	U	78.4	5.9	4.06	20.05	0.1
148	Kenema	Nomo	U	70.4	7.9	3.33	11.98	0.08
149	Kenema	Nomo	U	76.4	5.9	3.44	6.66	0.09
150	Kenema	Nomo	Flat	54.4	13.9	4.32	3.85	0.08
151	Kenema	Koya	U	64.4	9.9	4.31	8.19	0.09
152	Kenema	Koya	U	70.4	7.9	3.62	11.14	0.09
153	Kenema	Koya	V	72.4	5.9	3.49	8.3	0.1
154	Kenema	Koya	Flat	80.4	5.9	3.75	2.62	0.1
155	Kenema	Koya	U	74.4	7.9	2.88	5.47	0.11
156	Kenema	Koya	U	78.4	5.9	3.04	11.96	0.13
157	Kenema	Dama	U	76.4	5.9	2.75	5.85	0.1
158	Kenema	Dama	U	74.96	6.62	3.48	12.4	0.12
159	Kenema	Dama	Flat	74.96	6.62	2.58	17.97	0.08
160	Kenema	Malegohoun	Flat	76.96	6.62	3.88	24.91	0.13
161	Kenema	Malegohoun	Flat	68.96	8.62	3.95	7.08	0.1
162	Kenema	Malegohoun	V	70.24	8.62	4.26	18.03	0.13
163	Kenema	Malegohoun	Flat	62.24	8.62	4.47	7.81	0.1
164	Kenema	Malegohoun	U	60.24	10.62	3.94	2.2	0.12
165	Kenema	Malegohoun	U	58.24	12.62	3.35	2.21	0.08
166	Kenema	Malegohoun	Flat	66.24	8.62	2.81	6.6	0.09
167	Kenema	Malegohoun	U	76.24	6.62	3.42	5.83	0.08
168	Kenema	Small Bo	Flat	66.24	10.62	2.95	11.43	0.12
169	Kenema	Nongowa	Flat	80.24	6.62	1.83	3.34	0.11
170	Kenema	Small Bo	U	78.4	5.9	3.81	22.31	0.12
171	Kenema	Small Bo	Flat	48.4	17.9	3.34	5.78	0.12
172	Kenema	Small Bo	Flat	72.4	5.9	1.42	8.84	0.13
173	Kenema	Kando	Flat	66.4	9.9	3.35	13.42	0.13
174	Kenema	Kando	Flat	52.4	15.9	4.34	3.01	0.1
175	Kenema	Kando	Flat	84.4	5.9	4.01	3.58	0.08
176	Kenema	Small Bo	Flat	38.4	21.9	3.78	3.61	0.09
177	Kenema	Nongowa	Flat	72.4	7.9	3.09	5.8	0.08
178	Kenema	Nongowa	Flat	66.4	9.9	3.54	6.29	0.1
179	Kenema	Nongowa	Flat	70.4	7.9	2.73	15.96	0.09
180	Kenema	Nongowa	Flat	70.4	7.9	3.33	19.98	0.08
181	Kenema	Nongowa	Flat	58.24	15.34	3.07	7.68	0.13
182	Kenema	Nongowa	Flat	54.24	13.34	3.95	9.17	0.1
183	Kenema	Nongowa	Flat	72.24	7.34	4.1	6.53	0.11
184	Kenema	Nongowa	Flat	76.24	7.34	4.51	2.17	0.1
186	Kenema	Nongowa	Flat	80.24	7.34	2.98	2.15	0.08
187	Kenema	Nongowa	Flat	82.24	7.34	3.46	7.54	0.09
188	Kenema	Nongowa	Flat	72.24	7.34	4.24	8.56	0.1
189	Kenema	Nongowa	Flat	74.24	9.34	3.42	9.52	0.12
190	Kenema	Small Bo	Flat	70.24	7.34	3.37	1.76	0.13
191	Kenema	Small Bo	Flat	72.24	7.34	4.27	1.32	0.12
192	Kenema	Small Bo	Flat	76.24	7.34	3.88	18.02	0.12
193	Kenema	Small Bo	Flat	80.8	7.34	4.39	21.21	0.1
194	Kenema	Small Bo	Flat	72.8	7.34	3.53	9.89	0.1
195	Kenema	Small Bo	Flat	74.8	7.34	4.28	2.61	0.13
196	Kenema	Small Bo	Flat	80.8	7.34	4.11	3.39	0.09
197	Kenema	Small Bo	Flat	40.8	21.34	3.87	8.92	0.1
198	Kenema	Small Bo	U	50.8	17.34	3.43	32.92	0.1
199	Kenema	Small Bo	Flat	76.8	7.34	4.55	10.73	0.12
200	Kenema	Small Bo	Flat	68.8	9.34	2.72	7.39	0.11
201	Kenema	Small Bo	nd	84.8	7.34	2.86	1	0.1
202	Kenema	Small Bo	Flat	80.8	7.34	3.57	9.8	0.13
203	Kenema	Nongowa	U	84.8	6.2	1.69	2.11	0.07
204	Kenema	Nongowa	U	80.8	6.2	2.95	6.65	0.08
205	Kenema	Lower Bambara	U	82.2	6.9	3.23	7.84	0.1
206	Kenema	Lower Bambara	V	84.2	7.6	2.55	6.23	0.09
207	Kenema	Lower Bambara	Flat	82.2	6.2	1.21	1.56	0.1
208	Kenema	Lower Bambara	U	84.2	6.9	2.03	1.11	0.06
209	Kenema	Nongowa	U	80.8	6.2	1.22	2.84	0.06
210	Kenema	Nongowa	U	84.2	6.9	2.46	9.32	0.11
211	Kenema	Nongowa	V	82.2	7.6	1.3	1.54	0.06
212	Kenema	Nongowa	U	80.8	6.2	1.82	2.06	0.06
213	Kenema	Dama	V	84.2	6.9	2.04	2.11	0.05
214	Kenema	Dama	U	82.2	6.2	1.53	1.23	0.07
215	Kenema	Dama	U	82.2	6.9	1.52	2.54	0.07
216	Kenema	Dama	V	84.2	6.2	1.37	1.06	0.05
217	Kenema	Dama	U	84.2	7.6	1.54	2.86	0.06
218	Kenema	Dama	U	80.8	6.2	1.06	4.35	0.03
219	Kenema	Dama	U	84.2	6.2	1.22	5.2	0.03
220	Kenema	Dama	U	82.2	8.2	1.52	3.21	0.05
221	Kenema	Nongowa	U	86.2	6.2	1.27	2.65	0.05
222	Kenema	Small Bo	V	84.2	6.2	2.96	9.82	0.08
223	Kenema	Small Bo	U	84.2	6.2	1.54	3.69	0.04
224	Kenema	Small Bo	U	84.2	8.2	1.36	3.41	0.06
225	Kenema	Kando	Flat	84.2	6.2	3.01	7.85	0.1
226	Kenema	Kando	U	86.2	6.9	1.05	2.54	0.04
227	Kenema	Kando	V	82.2	7.6	1.22	3.85	0.04
228	Kenema	Simbaru	U	80.8	6.2	1.57	2.55	0.06
229	Kenema	Simbaru	V	80.8	6.9	1.32	2.86	0.04
230	Kenema	Simbaru	U	82.2	6.2	1.09	1.95	0.06
231	Kenema	Simbaru	U	84.2	7.6	1.53	2.56	0.05
232	Kenema	Wandor	U	82.2	6.2	1.44	3.45	0.06
233	Kenema	Wandor	Flat	80.8	6.9	1.28	3.65	0.04
234	Kenema	Wandor	U	84.2	7.6	1.58	2.76	0.05
235	Kenema	Gorama	U	84.2	7.6	1.23	3.11	0.04
236	Kenema	Gorama	U	82.2	6.2	1.12	2.82	0.04
237	Kenema	Gorama	U	80.8	6.9	2.18	9.31	0.09
238	Kenema	Gorama	U	80.8	6.2	2.46	7.76	0.08
239	Bo	Kakua	U	82.2	6.88	2.42	1.26	0.06
240	Bo	Kakua	U	86.2	6.88	1.65	2.36	0.08
241	Bo	Kakua	U	86.2	6.88	4	7.05	0.1
242	Bo	Selenga	U	81.7	6.88	2.42	1.58	0.08
243	Bo	Selenga	U	82.2	6.88	1.76	4.09	0.06
244	Bo	Valunia	U	82.2	6.2	1.12	2.89	0.04
245	Bo	Valunia	Flat	86.2	6.88	1.53	5.04	0.05
246	Bo	Valunia	U	86.2	6.88	2.46	4.96	0.06
247	Bo	Valunia	V	86.2	6.2	2.12	5.05	0.06
251	Bo	Tikonko	Flat	86.2	6.2	2.26	9.01	0.11
252	Bo	Tikonko	U	84.2	6.2	2.04	4.28	0.06
253	Bo	Tikonko	U	86.2	6.9	2.13	6.58	0.08
254	Bo	Bumpeh	V	84.2	6.9	2.06	2.14	0.05
255	Bo	Bumpeh	Flat	81.7	6.2	2.25	4.03	0.06
257	Bo	Jiama	U	82.2	6.2	1.49	4.11	0.05
258	Bo	Jiama	U	84.2	6.9	2.94	8.56	0.09
263	Bo	Wunde	V	81.7	6.9	1.05	4.08	0.05
264	Bo	Wunde	Flat	86.2	6.9	2.28	5.27	0.05
265	Bo	Tikonko	U	86.2	6.9	1.08	5.01	0.05
271	Bo	Boama	Flat	84.2	6.9	1.17	4.12	0.06
272	Bo	Boama	U	86.2	6.9	1.06	3.04	0.05
