# Supplementary material for: Diversity of inland valleys and opportunities for agricultural development in Sierra Leone
Source: PLoS One. 2017 Jun 29;12(6):e0180059. doi: 10.1371/journal.pone.0180059 (PMC5491119; doi:10.1371/journal.pone.0180059)
Supplement: S4 Table — (CSV) [file pone.0180059.s009.csv]

Inland valley	District	Chiefdom	Rice area_rainy season (ha)	vegetable area_rainy season (ha)	other crop area_rainy season (ha)	Rice area_dry season (ha)	Vegetable area_dry season (ha)	Other crop area_dry season (ha)	Soil management	production objective
1	Bo	Kakua	5	0	0	2	4	0	mineral fertilizer	Household consumption and market
2	Bo	Kakua	6	0	0	3	3	0	mineral fertilizer	Household consumption and market
3	Bo	Kakua	0	0	0	0	2.4	0	none	Household consumption and market
4	Bo	Kakua	3.89	0	0	0.1	2.34	0	mineral fertilizer	Household consumption and market
5	Bo	Kakua	4.57	0	0	0	4.57	0	none	Household consumption and market
6	Bo	Kakua	4.91	0	0	0	2.1	0	none	Household consumption and market
7	Bo	Kakua	4.9	0	0	0	2	0	mineral fertilizer	Household consumption and market
8	Bo	Kakua	1.22	0	0	0	0.25	0	none	Household consumption
9	Bo	Selenga	0	0	0	0	0	0	mineral fertilizer	nd
10	Bo	Selenga	0	0	0	0	0	0	none	Household consumption
11	Bo	Selenga	0	0	0	0	0	0	mineral fertilizer	Household consumption
12	Bo	Selenga	4.13	0	0	1	0	0	mineral fertilizer	Household consumption and market
13	Bo	Selenga	0	0	0	0	0	0	mineral fertilizer	Household consumption and market
14	Bo	Valunia	2.43	0	0	0	2	0	mineral fertilizer	Market
15	Bo	Valunia	8.06	0	0	0	0	0	mineral fertilizer	Household consumption
17	Bo	Valunia	9.76	0	0	0	0	0	none	Household consumption
18	Bo	Valunia	0	0	0	0	0	0	none	Household consumption
19	Bo	Niawa	4.5	0	0	0	0	0	none	Household consumption
20	Bo	Niawa	3.15	0	0	0	0	0	none	Household consumption
21	Bo	Niawa	0.93	0	0	0	0.2	0	mixed	Household consumption
22	Bo	Niawa	0	0	0	0	0	0	none	Household consumption
23	Bo	Bagbe	1.33	0	0	0	0	0	none	Household consumption
24	Bo	Niawa	4.51	0	0	0	0	0	none	Household consumption
25	Bo	Bagbe	1.34	0	0	0	0	0	none	Household consumption
26	Bo	Komboya	1.34	0	0	0	1	0	none	Household consumption
27	Bo	Komboya	4.29	0	0	0	0	0	none	Household consumption
28	Bo	Komboya	8.47	0	0	0	0	0	none	Household consumption
29	Bo	Komboya	0.84	0.5	0	0.3	0	0	none	Household consumption
30	Bo	Tikonko	8.77	0	0	0	8.77	0	none	Market
31	Bo	Tikonko	0.37	0	0	0	0.37	0	mineral fertilizer	Household consumption
32	Bo	Tikonko	0	0	0	0	0	0	mixed	Household consumption
33	Bo	Tikonko	0	0	0	0	0	0	mineral fertilizer	Household consumption and market
34	Bo	Tikonko	0	0	0	0	0	0	none	Household consumption
35	Bo	Tikonko	4.59	0	0	0	2.45	0	none	Household consumption
36	Bo	Tikonko	1.37	0	0	1	0	0	none	Household consumption
37	Bo	Tikonko	0	0	0	0	0	0	none	Household consumption
38	Bo	Bumpeh	3.42	0	0	0	0	0	none	Household consumption
39	Bo	Bumpeh	1.06	0	0	0.2	0	0	none	Household consumption
40	Bo	Bumpeh	2.86	0	0	2.86	0	0	none	Household consumption
41	Bo	Bumpeh	4.45	0	0	4.45	0	0	none	Household consumption
42	Bo	Bumpeh	0	0	0	0	0	0	none	Household consumption
43	Bo	Boama	6.49	nd	0	0	6.49	0	none	Household consumption
44	Bo	Boama	3.84	0	0	3.84	2	0	mineral fertilizer	Market
45	Bo	Boama	1.33	0	0	0	1.33	0	none	Household consumption
46	Bo	Boama	2.25	0	0	1.5	1	0	none	Household consumption
47	Bo	Boama	4.45	0	0	0	0	0	mineral fertilizer	Household consumption
48	Bo	Boama	2.28	0	0	0	0	0	none	Household consumption
49	Bo	Bagbe	2.51	0	0	0	0	0	none	Household consumption
50	Bo	Bagbe	1.36	0	0	1.36	1.1	0	none	Household consumption
51	Bo	Gbo	0	0	0	0	0	0	none	Household consumption
52	Bo	Gbo	0.62	0	0	0	0.05	0	none	Household consumption
53	Bo	Gbo	0	0	0	0	0	0	none	Market
54	Bo	Gbo	2.94	0	0	0	0.2	0	none	Household consumption
55	Bo	Selenga	0	0	0	0	0	0	none	Household consumption
56	Bo	Kakua	1.7	0	0	0	1.7	0	none	Household consumption
57	Bo	Jiama	4.39	0	0	0	2	1	none	Market
58	Bo	Jiama	2	0	0	0	0	0	none	Household consumption and market
59	Bo	Jiama	0	0	0	0	2	0	none	Market
60	Bo	Jiama	2.62	0	0	0	2	0.5	none	Household consumption and market
61	Bo	Tikonko	0	0	0	5.49	1	0	none	Market
62	Bo	Bagbe	0	0	0	0	2.88	0	none	Household consumption and market
63	Bo	Bagbe	3.67	0	0	0	0	0	none	Household consumption
64	Bo	Bagbe	0.67	0	0	0	0	0	none	Market
65	Bo	Bagbe	0	0	0	0	0	0	none	Market
66	Bo	Bagbe	0.9	0	0	0	0	0	none	Market
67	Bo	Bagbe	1.29	0	0	0	0.1	0	none	Household consumption
68	Bo	Bagbe	12.81	0	0	6.5	5	0	none	Market
69	Bo	Lugbu	2.85	0	0	0	0	0	none	nd
70	Bo	Lugbu	2.82	0	0	0	0	0	none	Market
71	Bo	Lugbu	2.56	0	0	2	0.1	0.5	none	Household consumption
72	Bo	Lugbu	3.16	0	0	0	0	0	none	Household consumption
73	Bo	Lugbu	1.87	0	0	0.3	0	0	none	Household consumption and market
74	Bo	Wunde	2.8	0	0	0	1.5	0	none	Household consumption
75	Bo	Wunde	4.87	0	0	0	0	0	none	Household consumption
76	Bo	Wunde	0	0	0	0	0	0	none	Household consumption
77	Bo	Wunde	0	0	0	0	0	0	none	Household consumption
78	Bo	Wunde	1.76	0	0	0	0	0	none	Household consumption and market
79	Bo	Wunde	0.86	0	0	0	0	0	none	Market
80	Bo	Wunde	1.87	0	0	0	0	0	none	Household consumption
81	Bo	Wunde	7.69	0	0	0	0	0	none	Household consumption
82	Bo	Wunde	2.43	0	0	0	0.2	0	none	Household consumption
83	Bo	Wunde	0.86	0	0	nd	0.1	0	none	Household consumption
84	Bo	Wunde	5.03	0	0	0	0	0	none	Household consumption
85	Bo	Wunde	5.48	0	0	0	1.2	0	none	Household consumption
86	Bo	Wunde	0	0	0	0	0	0	none	Market
87	Bo	Wunde	0.38	0	0	0	0	0	none	Market
88	Bo	Wunde	0.94	0	0	0.94	0	0	none	Market
89	Bo	Wunde	1.62	0	0	0	0	0	none	Household consumption
90	Bo	Kakua	3.12	0	0	2.12	1	0	none	Market
91	Bo	Kakua	2.13	0	0	0	2.13	0	mineral fertilizer	nd
92	Bo	Kakua	3.28	0	0	0	0	0	mixed	Household consumption
93	Bo	Kakua	1.9	0	0	0	0	0	none	nd
94	Bo	Kakua	2.32	0	0	0	2.32	0	none	Household consumption
95	Bo	Kakua	0.48	0	0	0	0.48	0	mixed	Market
96	Bo	Kakua	0.97	0	0	nd	0.97	0	none	Household consumption
97	Bo	Kakua	0.63	0	0	0	0	0	none	Household consumption
98	Bo	Kakua	1.21	0	0	0	0	0	none	Market
99	Bo	Kakua	1.12	0	0	0	0	0	none	Household consumption
100	Bo	Kakua	0	0	0	0	0	0	none	Household consumption and market
101	Bo	Kakua	2.61	0	0	0	2.61	0	mixed	nd
102	Kenema	Simbaru	2	0.3	0	0	0.2	0	mineral fertilizer	Household consumption and market
103	Kenema	Simbaru	12	2	1	0	2	1	mineral fertilizer	Household consumption and market
104	Kenema	Simbaru	1.9	0.4	0.2	0	0	0	none	Household consumption
105	Kenema	Simbaru	0	0.5	0.5	0	0	0	mineral fertilizer	Household consumption and market
106	Kenema	Langrama	1.2	0.5	0.2	0	0	0	none	Household consumption and market
107	Kenema	Langrama	4	0.7	0.1	0	0	0	none	Household consumption and market
108	Kenema	Langrama	0	0.7	0.2	0	0.4	0.3	none	Household consumption and market
109	Kenema	Langrama	0	0.2	0.2	0	0	0	none	Household consumption and market
110	Kenema	Langrama	3	0.6	0	2.4	0	0	mineral fertilizer	Household consumption and market
111	Kenema	Niawa	4	1.5	0.5	0	0	0	none	Household consumption and market
112	Kenema	Niawa	3	0.5	1.2	0	0	0	none	Household consumption and market
113	Kenema	Niawa	1.25	0.6	0.3	0	0	0	none	Household consumption and market
114	Kenema	Niawa	2	0.3	0.1	0	0	0	none	Household consumption and market
115	Kenema	Niawa	3.5	0.1	0.1	0	0.1	0.1	mineral fertilizer	Household consumption and market
116	Kenema	Niawa	1	0	0	0	0	0	none	Household consumption and market
117	Kenema	Niawa	2	0.3	0.2	0	0	0	none	Household consumption and market
118	Kenema	Niawa	1.6	0.2	0.2	0	0	0	none	Household consumption and market
119	Kenema	Niawa	2	0.1	0.1	0	0	0	none	Household consumption
120	Kenema	Niawa	3	0.1	0.1	0	0	0	mineral fertilizer	Household consumption and market
121	Kenema	Niawa	1.2	0.2	0.2	0	0	0	none	Household consumption and market
122	Kenema	Niawa	1.6	0	0	0	0	0	mineral fertilizer	Household consumption and market
123	Kenema	Niawa	1.8	0.2	0.2	0	0	0	none	Household consumption and market
124	Kenema	Tunkia	2	0.1	0.2	0	0	0	none	Household consumption
125	Kenema	Tunkia	0.4	0.2	0.1	0	0	nd	none	Household consumption
126	Kenema	Tunkia	2	0.2	0.1	0	0	0	mineral fertilizer	Household consumption and market
127	Kenema	Tunkia	2	0.1	0.1	0	0	0	none	Household consumption and market
128	Kenema	Tunkia	2.4	0.2	0.3	0	0	0	mineral fertilizer	Household consumption and market
129	Kenema	Tunkia	3	0.2	0.1	0	0	0	none	Household consumption and market
130	Kenema	Gaura	2	0	0	0	0	0	none	Household consumption
131	Kenema	Gaura	1.2	0	0	0	0	0	none	Household consumption and market
132	Kenema	Gaura	5	0.2	0.2	0	0	0	none	Household consumption and market
133	Kenema	Gaura	1.2	0.1	0.1	0	0	0	none	Household consumption
134	Kenema	Gaura	2.4	0	0	0	0	0	none	Household consumption
135	Kenema	Gaura	1.6	0	0	0	0	0	none	Household consumption
136	Kenema	Gaura	1.2	0	0	0	0	0	none	Household consumption
137	Kenema	Gaura	4	0	0	0	0	0	none	Household consumption and market
138	Kenema	Gaura	3	0	0	0	0	0	none	Household consumption and market
139	Kenema	Nomo	1.2	0	0	0	0	0	none	Household consumption and market
140	Kenema	Nomo	1.1	0.2	0.2	0	0	0	mineral fertilizer	Household consumption and market
141	Kenema	Nomo	1.1	0.1	0.1	0	0	0	none	Household consumption and market
142	Kenema	Nomo	1.2	0.1	0.1	0	0	0	none	Household consumption and market
143	Kenema	Nomo	0.3	0	0	0	0	0	none	Household consumption and market
144	Kenema	Nomo	1.6	0.2	0.2	0	0	0	mineral fertilizer	Household consumption and market
145	Kenema	Nomo	2.4	0	0	0	0	0	mineral fertilizer	Household consumption and market
146	Kenema	Nomo	1.2	0	0	0	0	0	none	Household consumption and market
147	Kenema	Nomo	0.8	0	0	0	0	0	none	Household consumption and market
148	Kenema	Nomo	2	0.2	0.1	0	0	0	mineral fertilizer	Household consumption and market
149	Kenema	Nomo	2	0	0	0	0	0	mineral fertilizer	Household consumption and market
150	Kenema	Nomo	1.2	0	0	0	0	0	mineral fertilizer	Household consumption and market
151	Kenema	Koya	1.1	0	0	0	0	0	none	Household consumption and market
152	Kenema	Koya	1.8	0	0	0	0	0	none	Household consumption and market
153	Kenema	Koya	0.8	0	0	0	0	0	none	Household consumption and market
154	Kenema	Koya	1.2	0	0	0	0	0	none	Household consumption and market
155	Kenema	Koya	2	0.5	0	0	0	0	none	Household consumption and market
156	Kenema	Koya	2.5	0.5	0	0	0	0	none	nd
157	Kenema	Dama	2	0	0	0	0	0	none	Household consumption and market
158	Kenema	Dama	3.6	0	0	0	0	0	none	nd
159	Kenema	Dama	1.8	0.8	0.5	0	0	0	mineral fertilizer	Household consumption and market
160	Kenema	Malegohoun	2	0	0	0	0	0	none	Household consumption and market
161	Kenema	Malegohoun	1.6	0	0	0	0	0	none	Household consumption and market
162	Kenema	Malegohoun	1.6	0.3	0	0	0.3	0	none	Household consumption and market
163	Kenema	Malegohoun	1.2	0	0	0	0	0	none	Household consumption and market
164	Kenema	Malegohoun	2.8	0.1	0.1	0	0.2	0.2	none	Household consumption and market
165	Kenema	Malegohoun	0.8	0	0	0	0	0	none	Household consumption
166	Kenema	Malegohoun	0.8	0	0	0	0	0	none	Household consumption and market
167	Kenema	Malegohoun	0.8	0	0	0	0	0	none	Household consumption and market
168	Kenema	Small Bo	0.4	0.2	0.2	0	0	0	none	Household consumption and market
169	Kenema	Nongowa	0.8	0.2	0.2	0	0	0	mineral fertilizer	Household consumption and market
170	Kenema	Small Bo	1.6	1	1	0	1	1	none	Household consumption and market
171	Kenema	Small Bo	1.2	0.2	0.3	0	1.2	1.2	none	Household consumption and market
172	Kenema	Small Bo	3.6	0.4	0.4	0.8	0	0	mineral fertilizer	Household consumption and market
173	Kenema	Kando	1.6	0	0	0	1	0.5	mineral fertilizer	Household consumption and market
174	Kenema	Kando	2	1	1	0	1	1	none	Household consumption and market
175	Kenema	Kando	4	0.5	0.5	0	0.2	0.2	mineral fertilizer	Household consumption and market
176	Kenema	Small Bo	0.8	0	0	0	0.6	0.6	none	Household consumption and market
177	Kenema	Nongowa	1.2	0	0	0	0	0	none	Household consumption
178	Kenema	Nongowa	2.8	0	0	0	2	0.5	none	Household consumption
179	Kenema	Nongowa	0.8	0	0	0	0.5	0.5	none	Household consumption and market
180	Kenema	Nongowa	2.8	2	2	0	1.5	1.5	none	Household consumption and market
181	Kenema	Nongowa	6	0	0	6	0	0	mineral fertilizer	Household consumption and market
182	Kenema	Nongowa	3.2	0	0	3.2	0	0	mineral fertilizer	Household consumption and market
183	Kenema	Nongowa	4.4	0	0	4.4	0	0	mineral fertilizer	Household consumption and market
184	Kenema	Nongowa	3	0	0	2.8	0	0	mineral fertilizer	Household consumption and market
186	Kenema	Nongowa	4.8	0	0	2	0	0	mineral fertilizer	Household consumption and market
187	Kenema	Nongowa	0.6	0	0	0	0	0	none	Household consumption and market
188	Kenema	Nongowa	3	0	0	0	0.3	0.3	none	Household consumption and market
189	Kenema	Nongowa	5	0	0	0	0.5	0.5	mineral fertilizer	Household consumption and market
190	Kenema	Small Bo	1.6	0	0	0	0.4	0.4	mineral fertilizer	Household consumption and market
191	Kenema	Small Bo	1.6	0	0	0	0.3	0.3	mineral fertilizer	Household consumption and market
192	Kenema	Small Bo	3	0	0	0.4	0	0	mineral fertilizer	Household consumption and market
193	Kenema	Small Bo	2.6	0	0	0	0.2	0.2	mineral fertilizer	Household consumption and market
194	Kenema	Small Bo	4.8	0	0	2	0.3	0.3	none	Household consumption and market
195	Kenema	Small Bo	4	0	0	1.6	0.3	0.3	mineral fertilizer	nd
196	Kenema	Small Bo	2.4	0	0	1.6	0.2	0.2	mineral fertilizer	Household consumption and market
197	Kenema	Small Bo	1	0	0	0	0.4	0.4	none	Household consumption and market
198	Kenema	Small Bo	0.8	0	0	0	0.2	0.2	none	Household consumption
199	Kenema	Small Bo	2	0	0	0	0.3	0.3	none	Household consumption
200	Kenema	Small Bo	0.8	0	0	0	0.4	0.4	none	Household consumption
201	Kenema	Small Bo	1.2	0	0	0	0.3	0.4	none	Household consumption and market
202	Kenema	Small Bo	1.8	0	0	0	0.2	0.2	none	Household consumption and market
203	Kenema	Nongowa	0	0	0	0	0	0	mineral fertilizer	nd
204	Kenema	Nongowa	2	nd	nd	0	nd	nd	none	nd
205	Kenema	Lower Bambara	0	nd	nd	0	nd	1	none	Household consumption
206	Kenema	Lower Bambara	0	0	0	0	1	0	none	Household consumption
207	Kenema	Lower Bambara	0	0	0	0	0	0	none	Household consumption
208	Kenema	Lower Bambara	0	0	0	0	0	0	mineral fertilizer	Household consumption
209	Kenema	Nongowa	0	0	0	0	0	0	none	Household consumption
210	Kenema	Nongowa	0	0	0	0	2	0	none	nd
211	Kenema	Nongowa	0	0	0	0	0	0	none	Household consumption
212	Kenema	Nongowa	0	0	0	0	0	0	none	Household consumption and market
213	Kenema	Dama	0	0	0	0	0	0	mineral fertilizer	Household consumption
214	Kenema	Dama	0	0	0	0	0	0	none	Household consumption
215	Kenema	Dama	0	0	0	0	0	0	none	Household consumption
216	Kenema	Dama	0	0	0	0	0	0	none	Market
217	Kenema	Dama	0	0	0	0	0	0	none	Household consumption
218	Kenema	Dama	0	0	0	0	0	0	mineral fertilizer	Household consumption
219	Kenema	Dama	0	0	0	0	0	0	none	Market
220	Kenema	Dama	0	0	0	0	0	0	mineral fertilizer	Household consumption
221	Kenema	Nongowa	0	0	0	0	0	0	none	nd
222	Kenema	Small Bo	0	0	0	0	1	0	none	Market
223	Kenema	Small Bo	0	0	0	0	0	0	none	Market
224	Kenema	Small Bo	0	0	0	0	0	0	none	Household consumption
225	Kenema	Kando	0	0	0	0	2	0	none	Household consumption
226	Kenema	Kando	0	0	0	0	0	0	none	Household consumption
227	Kenema	Kando	0	0	0	0	0	0	none	Market
228	Kenema	Simbaru	0	0	0	0	0	0	none	Household consumption
229	Kenema	Simbaru	0	0	0	0	0	0	mineral fertilizer	Household consumption
230	Kenema	Simbaru	0	0	0	0	0	0	none	Household consumption
231	Kenema	Simbaru	0	0	0	0	0	0	none	Household consumption
232	Kenema	Wandor	0	0	0	0	0	0	none	Household consumption
233	Kenema	Wandor	0	0	0	0	0	0	none	Household consumption
234	Kenema	Wandor	0	0	0	0	0	0	none	Household consumption
235	Kenema	Gorama	0	0	0	0	0	0	none	Household consumption
236	Kenema	Gorama	0	0	0	0	0	0	none	Market
237	Kenema	Gorama	0	0	0	0	2	0	none	Household consumption
238	Kenema	Gorama	0	0	0	0	5	0	none	Household consumption
239	Bo	Kakua	0	0	0	0	0	0	mineral fertilizer	Market
240	Bo	Kakua	0	0	0	0	0	0	none	Household consumption
241	Bo	Kakua	0	0	0	0	2	0	none	Household consumption
242	Bo	Selenga	0	0	0	0	0	0	none	Household consumption
243	Bo	Selenga	0	0	0	0	0	0	none	Household consumption
244	Bo	Valunia	0	0	0	0	0	0	none	Household consumption and market
245	Bo	Valunia	0	0	0	0	0	0	mineral fertilizer	Household consumption
246	Bo	Valunia	0	0	0	0	0	0	none	Household consumption
247	Bo	Valunia	0	0	0	0	0	0	none	Household consumption
251	Bo	Tikonko	0	0	0	0	0.5	0	none	Household consumption
252	Bo	Tikonko	0	0	0	0	0	0	none	Household consumption
253	Bo	Tikonko	0	0	0	0	0.5	0	mineral fertilizer	Household consumption
254	Bo	Bumpeh	0	0	0	0	0	0	none	Household consumption
255	Bo	Bumpeh	0	0	0	0	0	0	none	Household consumption
257	Bo	Jiama	0	0	0	0	0	0	none	Household consumption
258	Bo	Jiama	0	0	0	0	0.5	0	none	Household consumption
263	Bo	Wunde	0	0	0	0	0	0	none	Household consumption
264	Bo	Wunde	0	0	0	0	0	0	none	Household consumption
265	Bo	Tikonko	0	0	0	0	0	0	mineral fertilizer	Household consumption
271	Bo	Boama	0	0	0	0	0	0	none	Household consumption
272	Bo	Boama	0	0	0	0	0	0	none	Household consumption
