# Supplementary material for: Diversity of inland valleys and opportunities for agricultural development in Sierra Leone
Source: PLoS One. 2017 Jun 29;12(6):e0180059. doi: 10.1371/journal.pone.0180059 (PMC5491119; doi:10.1371/journal.pone.0180059)
Supplement: S5 Table — (CSV) [file pone.0180059.s010.csv]

Inland valley	District	Chiefdom	Area/Size (ha)	Width (m)	Shape	Sand (%)	Clay (%)	Organic carbon (%)	Available phosphorus (%)	Total nitrogen (%)	Water source	Flooding regime	Flooding duration (week)	Duration of emerging water table (week)	Uses	Rice area_rainy season (ha)	vegetable area_rainy season (ha)	other crop area_rainy season (ha)	Rice area_dry season (ha)	Vegetable area_dry season (ha)	Other crop area_dry season (ha)	Soil management	Population_density (people/ km2)	Distance_to_road (km)	Distance_to_market (km)	Road_quality	production objective
1	Bo	Kakua	5.28	60	U	56.4	13.9	2.64	14.34	0.09	supplemental irrigation	seasonal	1	1	agriculture	5	0	0	2	4	0	mineral fertilizer	1225	0.132	2	Dirt road	Household consumption and market
2	Bo	Kakua	5.94	75	U	60.4	11.9	3.04	10.56	0.11	rainfed	seasonal	1	2	agriculture	6	0	0	3	3	0	mineral fertilizer	489	0.068	2	nd	Household consumption and market
3	Bo	Kakua	7.27	45	U	68.4	9.9	2.69	6.63	0.13	rainfed	seasonal	2	2	agriculture	0	0	0	0	2.4	0	none	1072	0.003	2	nd	Household consumption and market
4	Bo	Kakua	3.87	55	V	58.4	13.9	3.23	4.73	0.06	rainfed	seasonal	2	3	agriculture	3.89	0	0	0.1	2.34	0	mineral fertilizer	104	0.514	2	Dirt road	Household consumption and market
5	Bo	Kakua	4.54	70	V	66.4	11.9	2.42	10.89	0.1	rainfed	seasonal	0.5	1	agriculture	4.57	0	0	0	4.57	0	none	532	0.539	1	nd	Household consumption and market
6	Bo	Kakua	4.87	30	U	62.4	11.9	2.94	5.22	0.08	rainfed	seasonal	1	2	agriculture	4.91	0	0	0	2.1	0	none	95	0.01	5	Dirt road	Household consumption and market
7	Bo	Kakua	4.95	30	U	70.4	9.9	3.03	3.52	0.1	rainfed	seasonal	1	2	agriculture	4.9	0	0	0	2	0	mineral fertilizer	95	0	5	Dirt road	Household consumption and market
8	Bo	Kakua	1.22	20	U	72.4	7.9	2.5	1.82	0.12	rainfed	seasonal	1	4	agriculture	1.22	0	0	0	0.25	0	none	95	0.421	7	nd	Household consumption
9	Bo	Selenga	1.51	15	U	72.4	8.42	4.06	4.55	0.1	rainfed	semi-permanent	16	20	Natural vegetation	0	0	0	0	0	0	mineral fertilizer	90	0.044	9	nd	nd
10	Bo	Selenga	2.11	10	U	72.4	8.42	3.99	6.36	0.08	rainfed	semi-permanent	16	20	Natural vegetation	0	0	0	0	0	0	none	63	0.287	10	Dirt road	Household consumption
11	Bo	Selenga	1.54	40	Flat	74.4	8.42	4.2	7.63	0.1	rainfed	semi-permanent	16	20	Natural vegetation	0	0	0	0	0	0	mineral fertilizer	63	6.116	21	nd	Household consumption
12	Bo	Selenga	4.11	70	Flat	70.4	7.9	3.52	5.21	0.09	rainfed	seasonal	1	1	agriculture	4.13	0	0	1	0	0	mineral fertilizer	63	0.068	2	Path	Household consumption and market
13	Bo	Selenga	4.09	42	V	72.4	8.42	3.97	2.61	0.08	rainfed	semi-permanent	16	20	Natural vegetation	0	0	0	0	0	0	mineral fertilizer	63	0.509	13	Dirt road	Household consumption and market
14	Bo	Valunia	2.42	200	Flat	73.68	8.62	2.1	4.19	0.11	rainfed	seasonal	2	2	agriculture	2.43	0	0	0	2	0	mineral fertilizer	32	0.005	29	nd	Market
15	Bo	Valunia	8.01	120	Flat	67.68	8.62	1.98	9.24	0.08	rainfed	seasonal	1	2	agriculture	8.06	0	0	0	0	0	mineral fertilizer	31	0.547	2	Dirt road	Household consumption
17	Bo	Valunia	9.7	45	U	75.68	6.62	2.62	6.29	0.1	rainfed	seasonal	1	1	agriculture	9.76	0	0	0	0	0	none	32	1.993	2	Dirt road	Household consumption
18	Bo	Valunia	1.17	30	U	67.68	7.14	4.1	7.4	0.09	rainfed	semi-permanent	16	20	Natural vegetation	0	0	0	0	0	0	none	32	0.095	33	Paved road	Household consumption
19	Bo	Niawa	7.8	80	V	77.68	6.62	3.29	2.31	0.12	rainfed	seasonal	2	2	agriculture	4.5	0	0	0	0	0	none	64	3.179	15	Dirt road	Household consumption
20	Bo	Niawa	3.44	46	V	79.68	6.62	3.47	1.94	0.1	rainfed	seasonal	2	2	agriculture	3.15	0	0	0	0	0	none	71	8.597	5	Dirt road	Household consumption
21	Bo	Niawa	0.92	60	Flat	81.68	6.62	3.85	4.72	0.1	rainfed	seasonal	2	3	agriculture	0.93	0	0	0	0.2	0	mixed	71	9.451	1	Path	Household consumption
22	Bo	Niawa	2.41	18	V	66.24	11.14	3.62	6.4	0.11	rainfed	semi-permanent	16	20	Natural vegetation	0	0	0	0	0	0	none	71	12.764	3	Dirt road	Household consumption
23	Bo	Bagbe	1.32	75	Flat	68.24	8.62	2.44	13.79	0.09	rainfed	seasonal	3	4	agriculture	1.33	0	0	0	0	0	none	63	14.452	32	nd	Household consumption
24	Bo	Niawa	4.48	70	Flat	72.24	8.62	2.5	9.4	0.12	rainfed	seasonal	3	4	agriculture	4.51	0	0	0	0	0	none	63	16.843	15	Dirt road	Household consumption
25	Bo	Bagbe	1.55	30	Flat	78.24	6.62	3.18	9.41	0.13	rainfed	seasonal	3	3	agriculture	1.34	0	0	0	0	0	none	63	17.314	27	Dirt road	Household consumption
26	Bo	Komboya	1.51	75	V	72.24	6.62	2.34	14.12	0.08	rainfed	seasonal	2	2	agriculture	1.34	0	0	0	1	0	none	27	24.119	4	Paved road	Household consumption
27	Bo	Komboya	4.26	120	U	70.24	6.62	2.56	10.32	0.08	rainfed	seasonal	3	3	agriculture	4.29	0	0	0	0	0	none	27	22.649	38	nd	Household consumption
28	Bo	Komboya	3.07	140	U	66.24	6.62	2.93	9.17	0.11	rainfed	seasonal	2	3	agriculture	8.47	0	0	0	0	0	none	27	21.814	42	Dirt road	Household consumption
29	Bo	Komboya	0.84	40	U	76.24	8.62	3.3	3.69	0.1	rainfed	seasonal	2	2	agriculture	0.84	0.5	0	0.3	0	0	none	27	27.911	4	Dirt road	Household consumption
30	Bo	Tikonko	8.72	48	U	70.24	8.62	2.59	4.4	0.11	rainfed	seasonal	3	3	agriculture	8.77	0	0	0	8.77	0	none	132	1.293	9	Dirt road	Market
31	Bo	Tikonko	0.37	100	Flat	68.24	8.62	3.01	10.38	0.1	rainfed	seasonal	0.5	1	agriculture	0.37	0	0	0	0.37	0	mineral fertilizer	132	0.858	7	Dirt road	Household consumption
32	Bo	Tikonko	2.29	40	U	70.24	8.14	3.32	6.65	0.09	rainfed	seasonal	2	2	Natural vegetation	0	0	0	0	0	0	mixed	132	2.462	11	nd	Household consumption
33	Bo	Tikonko	0.72	75	V	70.24	8.19	2.65	13.94	0.1	rainfed	seasonal	3	6	Natural vegetation	0	0	0	0	0	0	mineral fertilizer	132	2.117	12	nd	Household consumption and market
34	Bo	Tikonko	3.34	30	U	70.96	8.19	3.89	6.46	0.08	rainfed	seasonal	0.5	0.5	Natural vegetation	0	0	0	0	0	0	none	132	2.547	8	Dirt road	Household consumption
35	Bo	Tikonko	4.57	45	V	72.96	8.62	2.32	4.93	0.09	rainfed	seasonal	6	6	agriculture	4.59	0	0	0	2.45	0	none	132	0.097	8	Dirt road	Household consumption
36	Bo	Tikonko	1.36	120	Flat	60.96	12.62	2.25	9.82	0.08	rainfed	seasonal	2	3	agriculture	1.37	0	0	1	0	0	none	132	0.027	3	nd	Household consumption
37	Bo	Tikonko	1.04	45	U	72.96	8.19	3.43	14.84	0.11	rainfed	seasonal	3	3	Natural vegetation	0	0	0	0	0	0	none	132	2.901	5	nd	Household consumption
38	Bo	Bumpeh	3.39	130	Flat	60.96	10.62	2.22	18.49	0.1	rainfed	seasonal	0.5	0.5	agriculture	3.42	0	0	0	0	0	none	49	12.18	24	Dirt road	Household consumption
39	Bo	Bumpeh	1.26	200	Flat	50.96	16.62	3.18	7.3	0.11	rainfed	seasonal	2	2	agriculture	1.06	0	0	0.2	0	0	none	49	7.599	13	nd	Household consumption
40	Bo	Bumpeh	2.84	75	U	70.96	8.62	2.77	1.16	0.13	rainfed	seasonal	3	3	agriculture	2.86	0	0	2.86	0	0	none	49	5.428	2	nd	Household consumption
41	Bo	Bumpeh	4.42	120	U	76.96	6.62	3.21	7.67	0.1	rainfed	seasonal	2	4	agriculture	4.45	0	0	4.45	0	0	none	49	7.189	3	Dirt road	Household consumption
42	Bo	Bumpeh	1.47	80	U	64.96	11.14	5.02	18.59	0.11	rainfed	semi-permanent	16	20	Natural vegetation	0	0	0	0	0	0	none	49	3.667	14	nd	Household consumption
43	Bo	Boama	6.46	200	U	76.96	8.62	4.42	6.67	0.08	rainfed	seasonal	4	4	agriculture	6.49	nd	0	0	6.49	0	none	162	0.002	1	Paved road	Household consumption
44	Bo	Boama	3.81	70	U	52.96	18.62	4.21	3.88	0.09	rainfed	seasonal	3	3	agriculture	3.84	0	0	3.84	2	0	mineral fertilizer	162	0	0	Dirt road	Market
45	Bo	Boama	1.32	30	U	74.96	8.62	4.43	4.42	0.07	rainfed	seasonal	3	4	agriculture	1.33	0	0	0	1.33	0	none	162	0.007	12	Paved road	Household consumption
46	Bo	Boama	2.23	30	U	60.96	14.62	4.02	14.53	0.08	rainfed	seasonal	2	3	agriculture	2.25	0	0	1.5	1	0	none	162	0.214	7	Paved road	Household consumption
47	Bo	Boama	4.42	210	V	70.96	8.62	3.22	8.01	0.08	rainfed	seasonal	2	3	agriculture	4.45	0	0	0	0	0	mineral fertilizer	162	0.751	30	Paved road	Household consumption
48	Bo	Boama	2.26	200	V	68.96	8.62	3.45	13.88	0.08	rainfed	seasonal	3	4	agriculture	2.28	0	0	0	0	0	none	162	6.83	7	Dirt road	Household consumption
49	Bo	Bagbe	2.49	200	V	74.96	6.62	4.69	5.06	0.11	rainfed	seasonal	6	6	agriculture	2.51	0	0	0	0	0	none	87	19.303	2	nd	Household consumption
50	Bo	Bagbe	1.35	48	U	80.96	6.62	4.23	10.23	0.1	rainfed	seasonal	3	8	agriculture	1.36	0	0	1.36	1.1	0	none	63	21.464	21	nd	Household consumption
51	Bo	Gbo	5.3	100	U	68.96	11.14	4.69	7.06	0.12	rainfed	semi-permanent	16	20	Natural vegetation	0	0	0	0	0	0	none	43	0.186	7	nd	Household consumption
52	Bo	Gbo	0.63	30	U	80.96	6.62	3.94	9.78	0.08	rainfed	seasonal	6	6	agriculture	0.62	0	0	0	0.05	0	none	43	0.006	10	Paved road	Household consumption
53	Bo	Gbo	1.18	80	U	76.96	7.14	4.36	9.96	0.09	rainfed	semi-permanent	16	20	Natural vegetation	0	0	0	0	0	0	none	43	4.567	15	Paved road	Market
54	Bo	Gbo	2.71	75	U	78.96	6.62	4.39	4.46	0.1	rainfed	seasonal	6	6	agriculture	2.94	0	0	0	0.2	0	none	43	0.014	15	Dirt road	Household consumption
55	Bo	Selenga	2.78	100	Flat	66.96	9.14	4.28	3.46	0.13	rainfed	semi-permanent	16	20	Natural vegetation	0	0	0	0	0	0	none	95	1.523	14	Path	Household consumption
56	Bo	Kakua	1.69	40	U	74.4	5.9	4.91	8.22	0.13	rainfed	seasonal	8	8	agriculture	1.7	0	0	0	1.7	0	none	95	0.012	3	nd	Household consumption
57	Bo	Jiama	4.36	100	U	74.4	7.9	4.79	21.9	0.08	rainfed	seasonal	4	6	agriculture	4.39	0	0	0	2	1	none	85	0.006	12	nd	Market
58	Bo	Jiama	1.98	80	U	80.4	5.9	5.07	12.5	0.11	rainfed	seasonal	4	4	agriculture	2	0	0	0	0	0	none	85	4.868	4	Dirt road	Household consumption and market
59	Bo	Jiama	1.97	70	U	78.4	5.9	4.83	14.97	0.12	rainfed	seasonal	4	6	agriculture	0	0	0	0	2	0	none	85	6.631	15	nd	Market
60	Bo	Jiama	2.61	75	U	82.4	5.9	4.1	11.34	0.09	rainfed	seasonal	6	6	agriculture	2.62	0	0	0	2	0.5	none	85	7.87	7	Dirt road	Household consumption and market
61	Bo	Tikonko	5.46	200	V	74.4	5.9	4.61	20.45	0.1	rainfed	seasonal	3	7	agriculture	0	0	0	5.49	1	0	none	132	5.833	9	nd	Market
62	Bo	Bagbe	2.86	200	U	84.4	5.9	4.16	14.93	0.1	rainfed	seasonal	0.5	3	agriculture	0	0	0	0	2.88	0	none	133	9.001	0	Dirt road	Household consumption and market
63	Bo	Bagbe	3.65	200	U	76.4	5.9	4.89	22.03	0.12	rainfed	seasonal	3	3	agriculture	3.67	0	0	0	0	0	none	132	7.374	1	Dirt road	Household consumption
64	Bo	Bagbe	0.66	60	U	84.4	5.9	5.31	20.74	0.11	rainfed	seasonal	7	7	agriculture	0.67	0	0	0	0	0	none	133	11.697	20	nd	Market
65	Bo	Bagbe	2	120	U	76.4	8.16	5.06	11.92	0.09	rainfed	semi-permanent	40	40	Natural vegetation	0	0	0	0	0	0	none	133	21.585	15	nd	Market
66	Bo	Bagbe	0.89	80	U	78.4	5.9	4.93	8.71	0.13	rainfed	seasonal	12	12	agriculture	0.9	0	0	0	0	0	none	133	15.883	17	nd	Market
67	Bo	Bagbe	1.28	48	U	83.68	5.9	3.74	7.88	0.13	rainfed	seasonal	6	6	agriculture	1.29	0	0	0	0.1	0	none	133	16.331	34	nd	Household consumption
68	Bo	Bagbe	12.73	200	U	81.68	5.9	5.26	19.02	0.09	rainfed	seasonal	7	7	agriculture	12.81	0	0	6.5	5	0	none	127	19.557	40	Dirt road	Market
69	Bo	Lugbu	2.83	200	U	71.68	9.9	4.84	1.81	0.12	rainfed	seasonal	3	3	agriculture	2.85	0	0	0	0	0	none	127	20.358	38	Dirt road	nd
70	Bo	Lugbu	2.8	nd	U	73.68	7.9	4.38	3.35	0.08	rainfed	seasonal	7	7	agriculture	2.82	0	0	0	0	0	none	127	16.124	48	nd	Market
71	Bo	Lugbu	2.54	200	U	71.68	5.9	4.34	18.71	0.09	rainfed	seasonal	0.5	0.5	agriculture	2.56	0	0	2	0.1	0.5	none	127	18.725	40	Dirt road	Household consumption
72	Bo	Lugbu	3.14	250	U	79.68	5.9	3.65	7.76	0.08	rainfed	seasonal	6	6	agriculture	3.16	0	0	0	0	0	none	127	18.64	50	Dirt road	Household consumption
73	Bo	Lugbu	1.86	200	U	63.68	11.9	3.92	6.3	0.1	rainfed	seasonal	7	7	agriculture	1.87	0	0	0.3	0	0	none	127	11.015	38	nd	Household consumption and market
74	Bo	Wunde	2.33	300	V	73.68	5.9	4.83	2.59	0.1	rainfed	seasonal	5	7	agriculture	2.8	0	0	0	1.5	0	none	33	0.036	22	nd	Household consumption
75	Bo	Wunde	4.84	80	U	87.68	5.9	4.98	1.73	0.09	rainfed	seasonal	4	4	agriculture	4.87	0	0	0	0	0	none	33	0.612	25	nd	Household consumption
76	Bo	Wunde	3.67	500	Flat	71.68	7.47	5.48	7.91	0.1	rainfed	seasonal	6	6	Natural vegetation	0	0	0	0	0	0	none	33	1.401	25	Dirt road	Household consumption
77	Bo	Wunde	0.5	60	U	71.68	8.42	3.51	39	0.08	rainfed	semi-permanent	16	20	Natural vegetation	0	0	0	0	0	0	none	33	3.146	33	nd	Household consumption
78	Bo	Wunde	1.74	85	U	84.24	6.62	4.1	7.34	0.12	rainfed	seasonal	7	7	agriculture	1.76	0	0	0	0	0	none	33	3.798	17	nd	Household consumption and market
79	Bo	Wunde	0.85	45	U	68.24	12.62	4.83	2.96	0.1	rainfed	seasonal	6	6	agriculture	0.86	0	0	0	0	0	none	33	7.345	10	Dirt road	Market
80	Bo	Wunde	1.86	70	U	86.24	6.62	4.98	3.8	0.13	rainfed	seasonal	6	6	agriculture	1.87	0	0	0	0	0	none	33	17.29	22	Dirt road	Household consumption
81	Bo	Wunde	7.64	200	V	86.24	6.62	4.51	12.42	0.09	rainfed	seasonal	10	10	agriculture	7.69	0	0	0	0	0	none	33	17.539	20	nd	Household consumption
82	Bo	Wunde	2.41	150	U	78.24	6.62	4.14	15.18	0.12	rainfed	seasonal	7	7	agriculture	2.43	0	0	0	0.2	0	none	33	19.782	16	Dirt road	Household consumption
83	Bo	Wunde	0.85	80	U	80.24	6.62	5.05	9.92	0.1	rainfed	seasonal	6	6	agriculture	0.86	0	0	nd	0.1	0	none	33	18.675	17	nd	Household consumption
84	Bo	Wunde	5	150	U	74.24	6.62	5.34	4.63	0.1	rainfed	seasonal	5	6	agriculture	5.03	0	0	0	0	0	none	33	17.591	14	nd	Household consumption
85	Bo	Wunde	5.44	300	V	68.24	10.62	4.85	7.49	0.1	rainfed	seasonal	12	12	agriculture	5.48	0	0	0	1.2	0	none	33	12.669	14	nd	Household consumption
86	Bo	Wunde	1.18	400	V	56.24	13.14	5.52	11.9	0.1	rainfed	semi-permanent	16	20	Natural vegetation	0	0	0	0	0	0	none	33	12.326	14	nd	Market
87	Bo	Wunde	0.38	40	U	80.24	6.62	3.39	9.64	0.12	rainfed	seasonal	8	8	agriculture	0.38	0	0	0	0	0	none	33	12.415	13	nd	Market
88	Bo	Wunde	0.93	150	U	80.24	6.62	4.62	11.51	0.11	rainfed	seasonal	6	6	agriculture	0.94	0	0	0.94	0	0	none	33	9.357	10	Dirt road	Market
89	Bo	Wunde	1.61	100	U	86.24	6.62	4.56	4.13	0.08	rainfed	seasonal	7	7	agriculture	1.62	0	0	0	0	0	none	33	8.429	14	Dirt road	Household consumption
90	Bo	Kakua	3.1	300	U	52.24	16.62	3.89	5.44	0.12	rainfed	seasonal	6	6	agriculture	3.12	0	0	2.12	1	0	none	1987	0.009	3	Paved road	Market
91	Bo	Kakua	2.12	150	U	74.24	8.62	4.45	19.96	0.11	rainfed	seasonal	7	7	agriculture	2.13	0	0	0	2.13	0	mineral fertilizer	1093	0.964	3	Dirt road	nd
92	Bo	Kakua	3.26	80	U	82.24	6.62	5.1	6.85	0.13	rainfed	seasonal	7	7	agriculture	3.28	0	0	0	0	0	mixed	95	2.437	3	nd	Household consumption
93	Bo	Kakua	1.89	300	Flat	82.24	6.88	5.76	20.11	0.14	rainfed	semi-permanent	16	30	agriculture	1.9	0	0	0	0	0	none	95	4.079	4	Dirt road	nd
94	Bo	Kakua	2.3	200	Flat	66.24	10.62	4.89	26.15	0.08	rainfed	seasonal	2	4	agriculture	2.32	0	0	0	2.32	0	none	1363	0.002	3	nd	Household consumption
95	Bo	Kakua	0.47	40	U	50.24	12.62	5.05	16.24	0.09	rainfed	seasonal	3	3	agriculture	0.48	0	0	0	0.48	0	mixed	1393	0.049	1	Paved road	Market
96	Bo	Kakua	0.97	60	U	48.24	18.62	4.72	26.43	0.13	rainfed	seasonal	6	7	agriculture	0.97	0	0	nd	0.97	0	none	1109	0.013	5	Dirt road	Household consumption
97	Bo	Kakua	0.62	30	U	86.24	6.62	4.72	20.9	0.11	rainfed	seasonal	6	6	agriculture	0.63	0	0	0	0	0	none	95	0.915	7	nd	Household consumption
98	Bo	Kakua	1.21	100	U	54.24	14.62	4.95	25.6	0.09	rainfed	seasonal	7	7	agriculture	1.21	0	0	0	0	0	none	157	1.155	4	nd	Market
99	Bo	Kakua	1.11	80	U	68.24	6.62	4.55	13.66	0.12	rainfed	seasonal	4	7	agriculture	1.12	0	0	0	0	0	none	105	0.089	7	nd	Household consumption
100	Bo	Kakua	1.93	150	U	56.24	15.14	4.95	7.62	0.08	rainfed	semi-permanent	16	20	Natural vegetation	0	0	0	0	0	0	none	162	1.354	4	Dirt road	Household consumption and market
101	Bo	Kakua	2.43	300	U	68.24	6.62	3.92	22.9	0.1	rainfed	seasonal	6	6	agriculture	2.61	0	0	0	2.61	0	mixed	95	5.348	8	nd	nd
102	Kenema	Simbaru	2.69	40	U	64.24	10.62	3.4	30.75	0.12	rainfed	seasonal	4	4	agriculture	2	0.3	0	0	0.2	0	mineral fertilizer	122	29.104	4	Paved road	Household consumption and market
103	Kenema	Simbaru	7.24	100	Flat	62.24	10.62	3.07	13.48	0.09	rainfed	seasonal	2	3	agriculture	12	2	1	0	2	1	mineral fertilizer	122	29.908	1	Path	Household consumption and market
104	Kenema	Simbaru	1.9	60	Flat	76.24	6.62	2.55	5.54	0.11	rainfed	seasonal	3	4	agriculture	1.9	0.4	0.2	0	0	0	none	122	29.634	1	nd	Household consumption
105	Kenema	Simbaru	4.54	45	Flat	72.24	6.62	3.31	2.04	0.13	rainfed	seasonal	3	4	agriculture	0	0.5	0.5	0	0	0	mineral fertilizer	122	29.796	12	Dirt road	Household consumption and market
106	Kenema	Langrama	1.2	150	Flat	54.24	14.62	3.03	12.84	0.1	rainfed	seasonal	4	4	agriculture	1.2	0.5	0.2	0	0	0	none	28	20.001	24	Dirt road	Household consumption and market
107	Kenema	Langrama	4.16	300	Flat	70.24	8.62	2.22	7.29	0.12	rainfed	seasonal	3	3	agriculture	4	0.7	0.1	0	0	0	none	28	19.972	37	Path	Household consumption and market
108	Kenema	Langrama	1.72	200	V	82.24	6.62	1.78	11.85	0.11	rainfed	seasonal	6	6	agriculture	0	0.7	0.2	0	0.4	0.3	none	28	22.37	38	Dirt road	Household consumption and market
109	Kenema	Langrama	4.53	60	U	72.24	6.62	2.42	5.28	0.13	rainfed	seasonal	6	6	agriculture	0	0.2	0.2	0	0	0	none	28	22.143	34	Dirt road	Household consumption and market
110	Kenema	Langrama	3.71	200	Flat	76.24	6.62	4.16	5.35	0.1	rainfed	seasonal	7	7	agriculture	3	0.6	0	2.4	0	0	mineral fertilizer	28	24.366	17	Paved road	Household consumption and market
111	Kenema	Niawa	4.27	70	Flat	72.24	6.62	4.12	10.04	0.13	rainfed	seasonal	3	4	agriculture	4	1.5	0.5	0	0	0	none	33	22.33	16	Dirt road	Household consumption and market
112	Kenema	Niawa	8.25	160	Flat	64.24	8.62	3.71	5.73	0.1	rainfed	seasonal	3	4	agriculture	3	0.5	1.2	0	0	0	none	55	12.561	85	Dirt road	Household consumption and market
113	Kenema	Niawa	5.74	95	Flat	66.24	8.62	4.33	6.05	0.12	rainfed	seasonal	3	4	agriculture	1.25	0.6	0.3	0	0	0	none	55	12.495	9	Dirt road	Household consumption and market
114	Kenema	Niawa	1.47	60	Flat	66.24	8.62	3.79	5.52	0.11	rainfed	seasonal	4	4	agriculture	2	0.3	0.1	0	0	0	none	55	13.303	9	Dirt road	Household consumption and market
115	Kenema	Niawa	17.22	60	Flat	60.24	8.62	4.23	19.85	0.1	rainfed	seasonal	7	7	agriculture	3.5	0.1	0.1	0	0.1	0.1	mineral fertilizer	55	13.713	3	Dirt road	Household consumption and market
116	Kenema	Niawa	1.73	60	Flat	56.24	12.62	3.66	11.59	0.11	rainfed	seasonal	4	4	agriculture	1	0	0	0	0	0	none	55	16.429	11	Path	Household consumption and market
117	Kenema	Niawa	4.37	50	U	74.24	6.62	4.3	13.54	0.09	rainfed	seasonal	3	5	agriculture	2	0.3	0.2	0	0	0	none	55	17.208	12	Dirt road	Household consumption and market
118	Kenema	Niawa	2.57	120	Flat	64.24	6.62	3.42	23.28	0.12	rainfed	seasonal	3	4	agriculture	1.6	0.2	0.2	0	0	0	none	55	17.489	24	nd	Household consumption and market
119	Kenema	Niawa	2.18	65	Flat	70.24	6.62	4.31	25.02	0.08	rainfed	seasonal	2	4	agriculture	2	0.1	0.1	0	0	0	none	55	15.421	12	Dirt road	Household consumption
120	Kenema	Niawa	2.69	65	V	80.24	6.62	3.76	3.35	0.09	rainfed	seasonal	3	4	agriculture	3	0.1	0.1	0	0	0	mineral fertilizer	55	20.08	13	Dirt road	Household consumption and market
121	Kenema	Niawa	1.49	70	Flat	74.24	6.62	4.18	11.37	0.13	rainfed	seasonal	3	4	agriculture	1.2	0.2	0.2	0	0	0	none	55	18.864	12	Dirt road	Household consumption and market
122	Kenema	Niawa	1.83	75	Flat	74.24	6.62	2.68	31.16	0.1	rainfed	seasonal	4	4	agriculture	1.6	0	0	0	0	0	mineral fertilizer	55	12.712	8	Dirt road	Household consumption and market
123	Kenema	Niawa	3.64	75	Flat	72.24	6.62	3.15	10.44	0.12	rainfed	seasonal	3	4	agriculture	1.8	0.2	0.2	0	0	0	none	55	12.626	8	Dirt road	Household consumption and market
124	Kenema	Tunkia	4.02	65	Flat	64.24	10.62	3.25	14.69	0.1	rainfed	seasonal	4	4	agriculture	2	0.1	0.2	0	0	0	none	33	12.297	2	Dirt road	Household consumption
125	Kenema	Tunkia	2.98	75	Flat	62.24	10.62	2.74	3.55	0.13	rainfed	seasonal	4	5	agriculture	0.4	0.2	0.1	0	0	nd	none	33	3.974	3	Dirt road	Household consumption
126	Kenema	Tunkia	1.85	75	Flat	60.24	10.62	5.12	17.67	0.1	rainfed	seasonal	3	4	agriculture	2	0.2	0.1	0	0	0	mineral fertilizer	33	3.449	7	Dirt road	Household consumption and market
127	Kenema	Tunkia	21.69	65	U	52.24	16.62	3.12	9.79	0.09	rainfed	seasonal	3	4	agriculture	2	0.1	0.1	0	0	0	none	33	6.527	5	Dirt road	Household consumption and market
128	Kenema	Tunkia	4.44	60	Flat	68.24	8.62	3.28	8.18	0.11	rainfed	seasonal	2	4	agriculture	2.4	0.2	0.3	0	0	0	mineral fertilizer	34	0.295	2	nd	Household consumption and market
129	Kenema	Tunkia	14.67	100	Flat	70.4	7.9	3.87	2.08	0.09	rainfed	seasonal	7	7	agriculture	3	0.2	0.1	0	0	0	none	33	0.097	25	Dirt road	Household consumption and market
130	Kenema	Gaura	3.56	60	U	72.4	7.9	3.7	2.12	0.13	rainfed	seasonal	6	8	agriculture	2	0	0	0	0	0	none	56	0	24	Dirt road	Household consumption
131	Kenema	Gaura	11.3	65	Flat	64.4	11.9	3.95	10.94	0.13	rainfed	seasonal	4	4	agriculture	1.2	0	0	0	0	0	none	56	0.194	6	Dirt road	Household consumption and market
132	Kenema	Gaura	4.39	70	Flat	66.4	11.9	3.14	5.89	0.1	rainfed	seasonal	3	3	agriculture	5	0.2	0.2	0	0	0	none	38	2.685	26	nd	Household consumption and market
133	Kenema	Gaura	7.55	60	U	78.4	5.9	3.22	8.29	0.12	rainfed	seasonal	4	7	agriculture	1.2	0.1	0.1	0	0	0	none	56	1.025	15	Dirt road	Household consumption
134	Kenema	Gaura	6.88	65	Flat	80.4	5.9	4.54	2.37	0.11	rainfed	seasonal	6	7	agriculture	2.4	0	0	0	0	0	none	56	0	20	nd	Household consumption
135	Kenema	Gaura	0.89	120	Flat	54.4	15.9	2.45	3.42	0.1	rainfed	seasonal	3	4	agriculture	1.6	0	0	0	0	0	none	56	0.136	18	Dirt road	Household consumption
136	Kenema	Gaura	1.22	55	Flat	82.4	5.9	2.48	9.49	0.12	rainfed	seasonal	4	5	agriculture	1.2	0	0	0	0	0	none	56	0.207	19	nd	Household consumption
137	Kenema	Gaura	4.31	50	U	76.4	5.9	3.7	8.53	0.09	rainfed	seasonal	3	4	agriculture	4	0	0	0	0	0	none	56	9.395	25	Dirt road	Household consumption and market
138	Kenema	Gaura	2.92	75	Flat	46.4	17.9	3.21	8.29	0.08	rainfed	seasonal	3	4	agriculture	3	0	0	0	0	0	none	56	7.289	25	Dirt road	Household consumption and market
139	Kenema	Nomo	2.45	120	U	80.4	5.9	3.92	5.79	0.12	rainfed	seasonal	3	4	agriculture	1.2	0	0	0	0	0	none	28	17.023	36	Dirt road	Household consumption and market
140	Kenema	Nomo	1.04	65	U	58.4	13.9	3.79	25.4	0.1	rainfed	seasonal	3	4	agriculture	1.1	0.2	0.2	0	0	0	mineral fertilizer	28	16.604	36	Dirt road	Household consumption and market
141	Kenema	Nomo	1.07	65	U	86.4	5.9	3.3	13.07	0.1	rainfed	seasonal	3	6	agriculture	1.1	0.1	0.1	0	0	0	none	28	16.414	36	Dirt road	Household consumption and market
142	Kenema	Nomo	2.9	75	U	78.4	5.9	3.88	19.17	0.12	rainfed	seasonal	4	4	agriculture	1.2	0.1	0.1	0	0	0	none	28	16.093	36	Dirt road	Household consumption and market
143	Kenema	Nomo	0.33	60	U	80.4	5.9	2.42	8.12	0.08	rainfed	seasonal	4	4	agriculture	0.3	0	0	0	0	0	none	28	15.606	35	Dirt road	Household consumption and market
144	Kenema	Nomo	4.93	120	Flat	68.4	7.9	2.13	5.69	0.09	rainfed	seasonal	4	4	agriculture	1.6	0.2	0.2	0	0	0	mineral fertilizer	36	12.876	26	Dirt road	Household consumption and market
145	Kenema	Nomo	4.04	60	Flat	68.4	5.9	2.66	2.14	0.1	rainfed	seasonal	3	4	agriculture	2.4	0	0	0	0	0	mineral fertilizer	43	12.352	26	Dirt road	Household consumption and market
146	Kenema	Nomo	3.41	60	Flat	72.4	7.9	3.94	7.57	0.11	rainfed	seasonal	4	4	agriculture	1.2	0	0	0	0	0	none	28	13.45	26	nd	Household consumption and market
147	Kenema	Nomo	0.85	75	U	78.4	5.9	4.06	20.05	0.1	rainfed	seasonal	4	4	agriculture	0.8	0	0	0	0	0	none	28	13.486	26	Dirt road	Household consumption and market
148	Kenema	Nomo	2.61	150	U	70.4	7.9	3.33	11.98	0.08	rainfed	seasonal	3	4	agriculture	2	0.2	0.1	0	0	0	mineral fertilizer	28	13.759	34	Dirt road	Household consumption and market
149	Kenema	Nomo	2.4	65	U	76.4	5.9	3.44	6.66	0.09	rainfed	seasonal	3	4	agriculture	2	0	0	0	0	0	mineral fertilizer	28	13.553	34	Dirt road	Household consumption and market
150	Kenema	Nomo	1.4	75	Flat	54.4	13.9	4.32	3.85	0.08	rainfed	seasonal	3	4	agriculture	1.2	0	0	0	0	0	mineral fertilizer	28	14.595	36	Dirt road	Household consumption and market
151	Kenema	Koya	1.46	70	U	64.4	9.9	4.31	8.19	0.09	rainfed	seasonal	3	4	agriculture	1.1	0	0	0	0	0	none	40	11.059	32	Dirt road	Household consumption and market
152	Kenema	Koya	1.57	100	U	70.4	7.9	3.62	11.14	0.09	rainfed	seasonal	4	4	agriculture	1.8	0	0	0	0	0	none	40	10.891	32	Dirt road	Household consumption and market
153	Kenema	Koya	0.79	200	V	72.4	5.9	3.49	8.3	0.1	rainfed	seasonal	3	3	agriculture	0.8	0	0	0	0	0	none	40	9.069	38	Dirt road	Household consumption and market
154	Kenema	Koya	1.21	50	Flat	80.4	5.9	3.75	2.62	0.1	rainfed	seasonal	4	4	agriculture	1.2	0	0	0	0	0	none	40	9.404	38	Dirt road	Household consumption and market
155	Kenema	Koya	2.85	50	U	74.4	7.9	2.88	5.47	0.11	rainfed	seasonal	3	4	agriculture	2	0.5	0	0	0	0	none	40	11.276	32	Dirt road	Household consumption and market
156	Kenema	Koya	5.06	100	U	78.4	5.9	3.04	11.96	0.13	rainfed	seasonal	4	4	agriculture	2.5	0.5	0	0	0	0	none	40	11.63	38	nd	nd
157	Kenema	Dama	2.23	70	U	76.4	5.9	2.75	5.85	0.1	rainfed	seasonal	4	4	agriculture	2	0	0	0	0	0	none	70	9.248	3	Dirt road	Household consumption and market
158	Kenema	Dama	5.35	40	U	74.96	6.62	3.48	12.4	0.12	rainfed	seasonal	3	4	agriculture	3.6	0	0	0	0	0	none	70	8.427	3	Dirt road	nd
159	Kenema	Dama	1.8	100	Flat	74.96	6.62	2.58	17.97	0.08	rainfed	seasonal	4	4	agriculture	1.8	0.8	0.5	0	0	0	mineral fertilizer	70	6.033	17	nd	Household consumption and market
160	Kenema	Malegohoun	1.81	50	Flat	76.96	6.62	3.88	24.91	0.13	rainfed	seasonal	3	4	agriculture	2	0	0	0	0	0	none	108	5.779	26	Paved road	Household consumption and market
161	Kenema	Malegohoun	1.05	50	Flat	68.96	8.62	3.95	7.08	0.1	rainfed	seasonal	4	4	agriculture	1.6	0	0	0	0	0	none	108	5.527	26	Paved road	Household consumption and market
162	Kenema	Malegohoun	2.26	80	V	70.24	8.62	4.26	18.03	0.13	rainfed	seasonal	4	4	agriculture	1.6	0.3	0	0	0.3	0	none	132	3.709	26	Dirt road	Household consumption and market
163	Kenema	Malegohoun	0.82	70	Flat	62.24	8.62	4.47	7.81	0.1	rainfed	seasonal	3	4	agriculture	1.2	0	0	0	0	0	none	110	4.654	26	Dirt road	Household consumption and market
164	Kenema	Malegohoun	2.28	50	U	60.24	10.62	3.94	2.2	0.12	rainfed	seasonal	4	4	agriculture	2.8	0.1	0.1	0	0.2	0.2	none	108	16.287	36	Dirt road	Household consumption and market
165	Kenema	Malegohoun	0.85	65	U	58.24	12.62	3.35	2.21	0.08	rainfed	seasonal	3	5	agriculture	0.8	0	0	0	0	0	none	108	14.477	30	Dirt road	Household consumption
166	Kenema	Malegohoun	0.86	60	Flat	66.24	8.62	2.81	6.6	0.09	rainfed	seasonal	4	4	agriculture	0.8	0	0	0	0	0	none	108	14.586	36	Dirt road	Household consumption and market
167	Kenema	Malegohoun	0.38	50	U	76.24	6.62	3.42	5.83	0.08	rainfed	seasonal	3	4	agriculture	0.8	0	0	0	0	0	none	108	14.305	36	Dirt road	Household consumption and market
168	Kenema	Small Bo	0.57	50	Flat	66.24	10.62	2.95	11.43	0.12	rainfed	seasonal	4	4	agriculture	0.4	0.2	0.2	0	0	0	none	105	1.453	25	Dirt road	Household consumption and market
169	Kenema	Nongowa	1.17	50	Flat	80.24	6.62	1.83	3.34	0.11	rainfed	seasonal	3	4	agriculture	0.8	0.2	0.2	0	0	0	mineral fertilizer	7	0.401	7	Paved road	Household consumption and market
170	Kenema	Small Bo	0.66	50	U	78.4	5.9	3.81	22.31	0.12	rainfed	seasonal	3	4	agriculture	1.6	1	1	0	1	1	none	105	0.25	9	Dirt road	Household consumption and market
171	Kenema	Small Bo	3	60	Flat	48.4	17.9	3.34	5.78	0.12	rainfed	seasonal	4	4	agriculture	1.2	0.2	0.3	0	1.2	1.2	none	105	0.061	9	Dirt road	Household consumption and market
172	Kenema	Small Bo	6.85	85	Flat	72.4	5.9	1.42	8.84	0.13	rainfed	seasonal	6	6	agriculture	3.6	0.4	0.4	0.8	0	0	mineral fertilizer	105	7.996	6	Dirt road	Household consumption and market
173	Kenema	Kando	6.22	65	Flat	66.4	9.9	3.35	13.42	0.13	rainfed	seasonal	4	4	agriculture	1.6	0	0	0	1	0.5	mineral fertilizer	101	15.373	5	Dirt road	Household consumption and market
174	Kenema	Kando	3.14	nd	Flat	52.4	15.9	4.34	3.01	0.1	rainfed	seasonal	3	4	agriculture	2	1	1	0	1	1	none	101	15.863	5	Dirt road	Household consumption and market
175	Kenema	Kando	3.05	75	Flat	84.4	5.9	4.01	3.58	0.08	rainfed	seasonal	6	7	agriculture	4	0.5	0.5	0	0.2	0.2	mineral fertilizer	101	9.78	3	Dirt road	Household consumption and market
176	Kenema	Small Bo	2.01	70	Flat	38.4	21.9	3.78	3.61	0.09	rainfed	seasonal	4	4	agriculture	0.8	0	0	0	0.6	0.6	none	105	4.944	5	Dirt road	Household consumption and market
177	Kenema	Nongowa	1.39	50	Flat	72.4	7.9	3.09	5.8	0.08	rainfed	seasonal	4	4	agriculture	1.2	0	0	0	0	0	none	7	2.507	7	Dirt road	Household consumption
178	Kenema	Nongowa	1.63	150	Flat	66.4	9.9	3.54	6.29	0.1	rainfed	seasonal	3	4	agriculture	2.8	0	0	0	2	0.5	none	7	2.337	7	Dirt road	Household consumption
179	Kenema	Nongowa	0.33	45	Flat	70.4	7.9	2.73	15.96	0.09	rainfed	seasonal	4	4	agriculture	0.8	0	0	0	0.5	0.5	none	5	2.645	5	Dirt road	Household consumption and market
180	Kenema	Nongowa	17.55	105	Flat	70.4	7.9	3.33	19.98	0.08	rainfed	seasonal	4	4	agriculture	2.8	2	2	0	1.5	1.5	none	9	0.184	9	Paved road	Household consumption and market
181	Kenema	Nongowa	6.42	341	Flat	58.24	15.34	3.07	7.68	0.13	supplemental irrigation	seasonal	7	8	agriculture	6	0	0	6	0	0	mineral fertilizer	575	0.017	9	Paved road	Household consumption and market
182	Kenema	Nongowa	4.37	40	Flat	54.24	13.34	3.95	9.17	0.1	supplemental irrigation	seasonal	7	7	agriculture	3.2	0	0	3.2	0	0	mineral fertilizer	1575	0.021	9	nd	Household consumption and market
183	Kenema	Nongowa	3.38	707	Flat	72.24	7.34	4.1	6.53	0.11	supplemental irrigation	seasonal	6	7	agriculture	4.4	0	0	4.4	0	0	mineral fertilizer	3571	0	9	Paved road	Household consumption and market
184	Kenema	Nongowa	3.22	75	Flat	76.24	7.34	4.51	2.17	0.1	supplemental irrigation	seasonal	6	6	agriculture	3	0	0	2.8	0	0	mineral fertilizer	21	0.634	21	Dirt road	Household consumption and market
186	Kenema	Nongowa	4.74	47	Flat	80.24	7.34	2.98	2.15	0.08	rainfed	seasonal	4	4	agriculture	4.8	0	0	2	0	0	mineral fertilizer	3	0.216	3	Dirt road	Household consumption and market
187	Kenema	Nongowa	3.96	50	Flat	82.24	7.34	3.46	7.54	0.09	rainfed	seasonal	4	4	agriculture	0.6	0	0	0	0	0	none	12	0.575	12	Dirt road	Household consumption and market
188	Kenema	Nongowa	3.03	nd	Flat	72.24	7.34	4.24	8.56	0.1	rainfed	seasonal	4	4	agriculture	3	0	0	0	0.3	0.3	none	25	0.136	25	Dirt road	Household consumption and market
189	Kenema	Nongowa	2.57	75	Flat	74.24	9.34	3.42	9.52	0.12	rainfed	seasonal	4	4	agriculture	5	0	0	0	0.5	0.5	mineral fertilizer	3	0.004	3	Dirt road	Household consumption and market
190	Kenema	Small Bo	3.03	50	Flat	70.24	7.34	3.37	1.76	0.13	rainfed	seasonal	4	4	agriculture	1.6	0	0	0	0.4	0.4	mineral fertilizer	105	0.2	2	Paved road	Household consumption and market
191	Kenema	Small Bo	2.7	50	Flat	72.24	7.34	4.27	1.32	0.12	rainfed	seasonal	4	4	agriculture	1.6	0	0	0	0.3	0.3	mineral fertilizer	105	0.013	2	Paved road	Household consumption and market
192	Kenema	Small Bo	3.26	75	Flat	76.24	7.34	3.88	18.02	0.12	rainfed	seasonal	7	8	agriculture	3	0	0	0.4	0	0	mineral fertilizer	105	0.003	3	Paved road	Household consumption and market
193	Kenema	Small Bo	2.62	130	Flat	80.8	7.34	4.39	21.21	0.1	rainfed	seasonal	4	4	agriculture	2.6	0	0	0	0.2	0.2	mineral fertilizer	105	0.017	14	Paved road	Household consumption and market
194	Kenema	Small Bo	2.6	150	Flat	72.8	7.34	3.53	9.89	0.1	rainfed	seasonal	4	4	agriculture	4.8	0	0	2	0.3	0.3	none	105	0.206	17	Paved road	Household consumption and market
195	Kenema	Small Bo	1.73	165	Flat	74.8	7.34	4.28	2.61	0.13	rainfed	seasonal	4	4	agriculture	4	0	0	1.6	0.3	0.3	mineral fertilizer	105	0.008	19	Paved road	nd
196	Kenema	Small Bo	1.65	60	Flat	80.8	7.34	4.11	3.39	0.09	rainfed	seasonal	4	4	agriculture	2.4	0	0	1.6	0.2	0.2	mineral fertilizer	105	0.004	19	Paved road	Household consumption and market
197	Kenema	Small Bo	3.27	70	Flat	40.8	21.34	3.87	8.92	0.1	rainfed	seasonal	4	4	agriculture	1	0	0	0	0.4	0.4	none	105	1.294	2	Dirt road	Household consumption and market
198	Kenema	Small Bo	0.64	50	U	50.8	17.34	3.43	32.92	0.1	rainfed	seasonal	4	4	agriculture	0.8	0	0	0	0.2	0.2	none	105	1.201	2	Dirt road	Household consumption
199	Kenema	Small Bo	1.28	65	Flat	76.8	7.34	4.55	10.73	0.12	rainfed	seasonal	4	4	agriculture	2	0	0	0	0.3	0.3	none	105	1.703	5	Dirt road	Household consumption
200	Kenema	Small Bo	3.68	75	Flat	68.8	9.34	2.72	7.39	0.11	rainfed	seasonal	4	4	agriculture	0.8	0	0	0	0.4	0.4	none	105	0.035	2	Dirt road	Household consumption
201	Kenema	Small Bo	0.48	78	nd	84.8	7.34	2.86	1	0.1	rainfed	seasonal	4	4	agriculture	1.2	0	0	0	0.3	0.4	none	105	0.941	10	Paved road	Household consumption and market
202	Kenema	Small Bo	1.84	130	Flat	80.8	7.34	3.57	9.8	0.13	rainfed	seasonal	4	4	agriculture	1.8	0	0	0	0.2	0.2	none	105	0.992	10	Paved road	Household consumption and market
203	Kenema	Nongowa	3.5	80	U	84.8	6.2	1.69	2.11	0.07	rainfed	semi-permanent	20	24	abandoned	0	0	0	0	0	0	mineral fertilizer	8	0.641	8	Paved road	nd
204	Kenema	Nongowa	0.74	100	U	80.8	6.2	2.95	6.65	0.08	rainfed	semi-permanent	24	24	agriculture	2	nd	nd	0	nd	nd	none	2	0.235	2	n.a.	nd
205	Kenema	Lower Bambara	4.81	100	U	82.2	6.9	3.23	7.84	0.1	rainfed	semi-permanent	16	24	agriculture	0	nd	nd	0	nd	1	none	28	0.155	28	Paved road	Household consumption
206	Kenema	Lower Bambara	10.11	400	V	84.2	7.6	2.55	6.23	0.09	rainfed	semi-permanent	20	24	agriculture	0	0	0	0	1	0	none	0	0.038	0	Dirt road	Household consumption
207	Kenema	Lower Bambara	1.83	150	Flat	82.2	6.2	1.21	1.56	0.1	rainfed	semi-permanent	16	24	abandoned	0	0	0	0	0	0	none	0	0.798	0	Dirt road	Household consumption
208	Kenema	Lower Bambara	9.38	70	U	84.2	6.9	2.03	1.11	0.06	rainfed	semi-permanent	20	24	abandoned	0	0	0	0	0	0	mineral fertilizer	6	1.089	6	Dirt road	Household consumption
209	Kenema	Nongowa	10.82	70	U	80.8	6.2	1.22	2.84	0.06	rainfed	semi-permanent	16	24	abandoned	0	0	0	0	0	0	none	15	7.715	15	Dirt road	Household consumption
210	Kenema	Nongowa	6.03	70	U	84.2	6.9	2.46	9.32	0.11	rainfed	semi-permanent	20	28	agriculture	0	0	0	0	2	0	none	15	9.367	15	Dirt road	nd
211	Kenema	Nongowa	11.31	nd	V	82.2	7.6	1.3	1.54	0.06	rainfed	semi-permanent	20	28	abandoned	0	0	0	0	0	0	none	9	5.356	9	Dirt road	Household consumption
212	Kenema	Nongowa	38.61	500	U	80.8	6.2	1.82	2.06	0.06	rainfed	semi-permanent	16	24	abandoned	0	0	0	0	0	0	none	8	0.012	8	Dirt road	Household consumption and market
213	Kenema	Dama	11.23	100	V	84.2	6.9	2.04	2.11	0.05	rainfed	semi-permanent	20	24	abandoned	0	0	0	0	0	0	mineral fertilizer	70	0.397	25	n.a.	Household consumption
214	Kenema	Dama	47.16	200	U	82.2	6.2	1.53	1.23	0.07	rainfed	semi-permanent	20	24	abandoned	0	0	0	0	0	0	none	70	3.022	12	Dirt road	Household consumption
215	Kenema	Dama	13.21	200	U	82.2	6.9	1.52	2.54	0.07	rainfed	semi-permanent	20	24	abandoned	0	0	0	0	0	0	none	70	3.948	12	Dirt road	Household consumption
216	Kenema	Dama	87.31	150	V	84.2	6.2	1.37	1.06	0.05	rainfed	semi-permanent	16	24	abandoned	0	0	0	0	0	0	none	70	9.983	28	Dirt road	Market
217	Kenema	Dama	17.37	200	U	84.2	7.6	1.54	2.86	0.06	rainfed	semi-permanent	20	24	abandoned	0	0	0	0	0	0	none	70	12.196	24	n.a.	Household consumption
218	Kenema	Dama	27.11	200	U	80.8	6.2	1.06	4.35	0.03	rainfed	semi-permanent	52	52	abandoned	0	0	0	0	0	0	mineral fertilizer	70	2.531	24	Dirt road	Household consumption
219	Kenema	Dama	7.85	200	U	84.2	6.2	1.22	5.2	0.03	rainfed	semi-permanent	16	24	abandoned	0	0	0	0	0	0	none	70	5.543	17	Dirt road	Market
220	Kenema	Dama	16.58	nd	U	82.2	8.2	1.52	3.21	0.05	rainfed	semi-permanent	20	24	abandoned	0	0	0	0	0	0	mineral fertilizer	70	6.112	18	Dirt road	Household consumption
221	Kenema	Nongowa	2.76	200	U	86.2	6.2	1.27	2.65	0.05	rainfed	semi-permanent	16	28	abandoned	0	0	0	0	0	0	none	1861	0.625	4	nd	nd
222	Kenema	Small Bo	10.36	200	V	84.2	6.2	2.96	9.82	0.08	rainfed	semi-permanent	20	28	agriculture	0	0	0	0	1	0	none	105	1.075	8	n.a.	Market
223	Kenema	Small Bo	18.42	150	U	84.2	6.2	1.54	3.69	0.04	rainfed	semi-permanent	20	28	abandoned	0	0	0	0	0	0	none	105	5.983	6	Path	Market
224	Kenema	Small Bo	4.13	200	U	84.2	8.2	1.36	3.41	0.06	rainfed	semi-permanent	20	28	abandoned	0	0	0	0	0	0	none	105	8.208	9	Path	Household consumption
225	Kenema	Kando	8.39	200	Flat	84.2	6.2	3.01	7.85	0.1	rainfed	semi-permanent	20	24	agriculture	0	0	0	0	2	0	none	101	9.891	2	Dirt road	Household consumption
226	Kenema	Kando	16.39	nd	U	86.2	6.9	1.05	2.54	0.04	rainfed	semi-permanent	16	24	abandoned	0	0	0	0	0	0	none	101	14.33	4	Dirt road	Household consumption
227	Kenema	Kando	11.25	200	V	82.2	7.6	1.22	3.85	0.04	rainfed	semi-permanent	20	24	abandoned	0	0	0	0	0	0	none	101	18.084	40	Dirt road	Market
228	Kenema	Simbaru	11.24	100	U	80.8	6.2	1.57	2.55	0.06	rainfed	semi-permanent	20	28	abandoned	0	0	0	0	0	0	none	122	22.657	9	Dirt road	Household consumption
229	Kenema	Simbaru	4.42	40	V	80.8	6.9	1.32	2.86	0.04	rainfed	semi-permanent	24	24	abandoned	0	0	0	0	0	0	mineral fertilizer	122	24.756	3	Dirt road	Household consumption
230	Kenema	Simbaru	29.14	100	U	82.2	6.2	1.09	1.95	0.06	rainfed	semi-permanent	16	24	abandoned	0	0	0	0	0	0	none	122	26.971	2	Path	Household consumption
231	Kenema	Simbaru	2.04	80	U	84.2	7.6	1.53	2.56	0.05	rainfed	semi-permanent	24	28	abandoned	0	0	0	0	0	0	none	122	31.742	0	Dirt road	Household consumption
232	Kenema	Wandor	14.61	150	U	82.2	6.2	1.44	3.45	0.06	rainfed	semi-permanent	20	24	abandoned	0	0	0	0	0	0	none	56	34.629	7	Paved road	Household consumption
233	Kenema	Wandor	9.17	100	Flat	80.8	6.9	1.28	3.65	0.04	rainfed	semi-permanent	16	28	abandoned	0	0	0	0	0	0	none	56	36.387	36	Dirt road	Household consumption
234	Kenema	Wandor	11.54	200	U	84.2	7.6	1.58	2.76	0.05	rainfed	semi-permanent	24	28	abandoned	0	0	0	0	0	0	none	56	30.855	16	Dirt road	Household consumption
235	Kenema	Gorama	35.84	200	U	84.2	7.6	1.23	3.11	0.04	rainfed	semi-permanent	24	28	abandoned	0	0	0	0	0	0	none	66	16	12	Dirt road	Household consumption
236	Kenema	Gorama	31.91	200	U	82.2	6.2	1.12	2.82	0.04	rainfed	semi-permanent	24	28	abandoned	0	0	0	0	0	0	none	66	16	19	Dirt road	Market
237	Kenema	Gorama	15.12	100	U	80.8	6.9	2.18	9.31	0.09	rainfed	semi-permanent	24	24	agriculture	0	0	0	0	2	0	none	66	16	11	Dirt road	Household consumption
238	Kenema	Gorama	8.68	200	U	80.8	6.2	2.46	7.76	0.08	rainfed	semi-permanent	16	28	agriculture	0	0	0	0	5	0	none	66	16	10	Dirt road	Household consumption
239	Bo	Kakua	22	200	U	82.2	6.88	2.42	1.26	0.06	rainfed	semi-permanent	20	28	abandoned	0	0	0	0	0	0	mineral fertilizer	1623	0.103	15	Dirt road	Market
240	Bo	Kakua	11.14	85	U	86.2	6.88	1.65	2.36	0.08	rainfed	semi-permanent	16	24	abandoned	0	0	0	0	0	0	none	95	0.221	4	Paved road	Household consumption
241	Bo	Kakua	12.59	40	U	86.2	6.88	4	7.05	0.1	rainfed	semi-permanent	16	24	agriculture	0	0	0	0	2	0	none	95	1.487	10	Dirt road	Household consumption
242	Bo	Selenga	92.6	200	U	81.7	6.88	2.42	1.58	0.08	rainfed	semi-permanent	16	25	abandoned	0	0	0	0	0	0	none	63	2.023	12	Dirt road	Household consumption
243	Bo	Selenga	10.61	75	U	82.2	6.88	1.76	4.09	0.06	rainfed	semi-permanent	28	32	abandoned	0	0	0	0	0	0	none	63	0	2	Dirt road	Household consumption
244	Bo	Valunia	6.35	30	U	82.2	6.2	1.12	2.89	0.04	rainfed	semi-permanent	20	28	abandoned	0	0	0	0	0	0	none	32	0.032	16	Paved road	Household consumption and market
245	Bo	Valunia	33.54	200	Flat	86.2	6.88	1.53	5.04	0.05	rainfed	semi-permanent	20	20	abandoned	0	0	0	0	0	0	mineral fertilizer	31	0	20	Dirt road	Household consumption
246	Bo	Valunia	7.64	150	U	86.2	6.88	2.46	4.96	0.06	rainfed	semi-permanent	20	24	abandoned	0	0	0	0	0	0	none	31	0.031	20	Path	Household consumption
247	Bo	Valunia	18.55	80	V	86.2	6.2	2.12	5.05	0.06	rainfed	semi-permanent	24	24	abandoned	0	0	0	0	0	0	none	32	2.587	24	Dirt road	Household consumption
251	Bo	Tikonko	12.68	400	Flat	86.2	6.2	2.26	9.01	0.11	rainfed	semi-permanent	20	28	agriculture	0	0	0	0	0.5	0	none	132	2.648	6	Path	Household consumption
252	Bo	Tikonko	1.9	80	U	84.2	6.2	2.04	4.28	0.06	rainfed	semi-permanent	20	28	abandoned	0	0	0	0	0	0	none	132	3.446	5	Dirt road	Household consumption
253	Bo	Tikonko	8.05	70	U	86.2	6.9	2.13	6.58	0.08	rainfed	semi-permanent	28	52	agriculture	0	0	0	0	0.5	0	mineral fertilizer	132	0.154	5	Path	Household consumption
254	Bo	Bumpeh	14.02	150	V	84.2	6.9	2.06	2.14	0.05	rainfed	semi-permanent	20	28	abandoned	0	0	0	0	0	0	none	49	3.826	18	Dirt road	Household consumption
255	Bo	Bumpeh	104.48	nd	Flat	81.7	6.2	2.25	4.03	0.06	rainfed	semi-permanent	24	32	abandoned	0	0	0	0	0	0	none	49	8.509	18	Dirt road	Household consumption
257	Bo	Jiama	10.04	150	U	82.2	6.2	1.49	4.11	0.05	rainfed	semi-permanent	20	24	abandoned	0	0	0	0	0	0	none	85	0.012	18	Paved road	Household consumption
258	Bo	Jiama	14.09	200	U	84.2	6.9	2.94	8.56	0.09	rainfed	semi-permanent	16	24	agriculture	0	0	0	0	0.5	0	none	85	5.744	25	Dirt road	Household consumption
263	Bo	Wunde	1.73	70	V	81.7	6.9	1.05	4.08	0.05	rainfed	semi-permanent	16	24	abandoned	0	0	0	0	0	0	none	33	1.62	8	Dirt road	Household consumption
264	Bo	Wunde	11.79	500	Flat	86.2	6.9	2.28	5.27	0.05	rainfed	semi-permanent	20	24	abandoned	0	0	0	0	0	0	none	33	1.295	2	Dirt road	Household consumption
265	Bo	Tikonko	15.42	150	U	86.2	6.9	1.08	5.01	0.05	rainfed	semi-permanent	20	24	abandoned	0	0	0	0	0	0	mineral fertilizer	132	3.901	4	Dirt road	Household consumption
271	Bo	Boama	1	500	Flat	84.2	6.9	1.17	4.12	0.06	rainfed	semi-permanent	16	24	abandoned	0	0	0	0	0	0	none	162	0.064	1	x	Household consumption
272	Bo	Boama	0.28	80	U	86.2	6.9	1.06	3.04	0.05	rainfed	semi-permanent	24	24	abandoned	0	0	0	0	0	0	none	162	0.293	21	x	Household consumption
